# Supplementary material for: catena-Poly[[[tetra­aqua­copper(II)]-μ-4,4′-bipyridyl-κ2 N:N′] tetra­fluorido­succinate tetra­hydrate]
Source: Acta Crystallogr Sect E Struct Rep Online. 2012 Apr 18;68(Pt 5):m598. doi: 10.1107/S1600536812014948 (PMC3344339; doi:10.1107/S1600536812014948)
Supplement: Supplementary file 1 [file e-68-0m598-sup1.cif]

##############################################################################
#                                                                            #
# This CIF contains the data in a paper accepted for publication in          #
# Acta Crystallographica Section E. It conforms to the requirements of       #
# Notes for Authors for Acta Crystallographica Section E, and has been       #
# peer reviewed under the auspices of the IUCr Commission on Journals.       #
#                                                                            #
# Full details of the Crystallographic Information File format               #
# are given in the paper "The Crystallographic Information File (CIF):       #
# a New Standard Archive File for Crystallography" by S. R. Hall, F. H.      #
# Allen and I. D. Brown [Acta Cryst. (1991), A47, 655-685].                  #
#                                                                            #
# The current version of the core CIF dictionary is obtainable from          #
# ftp://ftp.iucr.org/pub/cif_core.dic.                                       #
#                                                                            #
# Software is freely available for graphical display of the structure(s)     #
# in this CIF. For information consult the CIF software page                 #
# http://www.iucr.org/resources/cif/software.                                #
#                                                                            #
# This file may be used for bona fide research purposes within the           #
# scientific community so long as proper attribution is given to the journal # 
# article from which it was obtained.                                        #
#                                                                            #
##############################################################################
data_I
_audit_creation_method     SHELXL-97
_chemical_name_systematic
;
<i>catena</i>-Poly[[[tetraaquacopper(II)]-\m-4,4'bipyridyl-
\k^2^<i>N</i>:<i>N</i>'] tetrafluoridosuccinate tetrahydrate]
;
_chemical_name_common     ?
_chemical_formula_moiety     'C10 H16 Cu N2 O4 +, C4 F4 O4 -, 4(H2 O)'
_chemical_formula_sum     'C14 H24 Cu F4 N2 O12'
_chemical_formula_iupac     '[Cu (C10 H8 N2) (H2 O)4] (C4 F4 O4), 4H2 O'
_chemical_formula_weight     551.89
_chemical_melting_point     ?
_symmetry_cell_setting     monoclinic
_symmetry_space_group_name_H-M     'C 2/c'
_symmetry_space_group_name_Hall     '-C 2yc'
loop_
    _symmetry_equiv_pos_as_xyz
    'x, y, z'
    '-x, y, -z+1/2'
    'x+1/2, y+1/2, z'
    '-x+1/2, y+1/2, -z+1/2'
    '-x, -y, -z'
    'x, -y, z-1/2'
    '-x+1/2, -y+1/2, -z'
    'x+1/2, -y+1/2, z-1/2'
_cell_length_a     17.112(3)
_cell_length_b     11.135(2)
_cell_length_c     12.126(2)
_cell_angle_alpha     90.00
_cell_angle_beta     104.85(3)
_cell_angle_gamma     90.00
_cell_volume     2233.3(7)
_cell_formula_units_Z     4
_cell_measurement_reflns_used     8384
_cell_measurement_theta_min     3.00
_cell_measurement_theta_max     27.40
_cell_measurement_temperature     298(2)
_exptl_crystal_description     block
_exptl_crystal_colour     blue
_exptl_crystal_size_max     0.44
_exptl_crystal_size_mid     0.22
_exptl_crystal_size_min     0.10
_exptl_crystal_density_diffrn     1.641
_exptl_crystal_density_meas     ?
_exptl_crystal_density_method     'not measured'
_exptl_crystal_F_000     1132
_exptl_absorpt_coefficient_mu     1.073
_exptl_absorpt_correction_type     multi-scan
_exptl_absorpt_process_details     '(SADABS; Bruker, 2005)'
_exptl_absorpt_correction_T_min     0.6496
_exptl_absorpt_correction_T_max     0.9003
_exptl_special_details
;
;
_diffrn_ambient_temperature     298(2)
_diffrn_radiation_type     MoK\a
_diffrn_radiation_wavelength     0.71073
_diffrn_radiation_source     'fine-focus sealed tube'
_diffrn_radiation_monochromator     graphite
_diffrn_measurement_device_type     'Bruker SMART APEX'
_diffrn_measurement_method     '\w scans'
_diffrn_detector_area_resol_mean     28
_diffrn_reflns_number     10662
_diffrn_reflns_av_R_equivalents     0.0260
_diffrn_reflns_av_sigmaI/netI     0.0227
_diffrn_reflns_theta_min     3.00
_diffrn_reflns_theta_max     27.40
_diffrn_reflns_theta_full     27.40
_diffrn_measured_fraction_theta_max     0.998
_diffrn_measured_fraction_theta_full     0.998
_diffrn_reflns_limit_h_min     -22
_diffrn_reflns_limit_h_max     21
_diffrn_reflns_limit_k_min     -14
_diffrn_reflns_limit_k_max     14
_diffrn_reflns_limit_l_min     -15
_diffrn_reflns_limit_l_max     15
_diffrn_standards_number     0
_diffrn_standards_interval_count     0
_diffrn_standards_interval_time     0
_diffrn_standards_decay_%     0
_refine_special_details
;
 Refinement of F^2^ against ALL reflections.  The weighted R-factor wR and
 goodness of fit S are based on F^2^, conventional R-factors R are based
 on F, with F set to zero for negative F^2^. The threshold expression of
 F^2^ > 2sigma(F^2^) is used only for calculating R-factors(gt) etc. and is
 not relevant to the choice of reflections for refinement.  R-factors based
 on F^2^ are statistically about twice as large as those based on F, and R-
 factors based on ALL data will be even larger.
;
_reflns_number_total     2546
_reflns_number_gt     2115
_reflns_threshold_expression     I>2sigma(I)
_refine_ls_structure_factor_coef     Fsqd
_refine_ls_matrix_type     full
_refine_ls_R_factor_all     0.0415
_refine_ls_R_factor_gt     0.0271
_refine_ls_wR_factor_gt     0.0577
_refine_ls_wR_factor_ref     0.0850
_refine_ls_goodness_of_fit_ref     1.282
_refine_ls_restrained_S_all     1.282
_refine_ls_number_reflns     2546
_refine_ls_number_parameters     153
_refine_ls_number_restraints     0
_refine_ls_hydrogen_treatment     constr
_refine_ls_weighting_scheme     calc
_refine_ls_weighting_details
         'calc w=1/[\s^2^(Fo^2^)+(0.0175P)^2^+4.9756P] where P=(Fo^2^+2Fc^2^)/3'
_atom_sites_solution_hydrogens     geom
_atom_sites_solution_primary     direct
_atom_sites_solution_secondary     difmap
_refine_ls_shift/su_max     0.001
_refine_ls_shift/su_mean     0.000
_refine_diff_density_max     0.697
_refine_diff_density_min     -0.784
_refine_ls_extinction_method     'SHELXL97 (Sheldrick, 2008)'
_refine_ls_extinction_coef     0.0077(3)
_refine_ls_extinction_expression
                                  'Fc^*^=kFc[1+0.001xFc^2^\l^3^/sin(2\q)]^-1/4^'
loop_
    _atom_type_symbol
    _atom_type_description
    _atom_type_scat_dispersion_real
    _atom_type_scat_dispersion_imag
    _atom_type_scat_source
    'C' 'C' 0.0033 0.0016
                         'International Tables Vol C Tables 4.2.6.8 and 6.1.1.4'
    'H' 'H' 0.0000 0.0000
                         'International Tables Vol C Tables 4.2.6.8 and 6.1.1.4'
    'Cu' 'Cu' 0.3201 1.2651
                         'International Tables Vol C Tables 4.2.6.8 and 6.1.1.4'
    'F' 'F' 0.0171 0.0103
                         'International Tables Vol C Tables 4.2.6.8 and 6.1.1.4'
    'N' 'N' 0.0061 0.0033
                         'International Tables Vol C Tables 4.2.6.8 and 6.1.1.4'
    'O' 'O' 0.0106 0.0060
                         'International Tables Vol C Tables 4.2.6.8 and 6.1.1.4'
_computing_data_collection     'SMART (Bruker, 2005)'
_computing_cell_refinement     'SAINT (Bruker, 2005)'
_computing_data_reduction     'SAINT (Bruker, 2005)'
_computing_structure_solution     'SHELXS97 (Sheldrick, 2008)'
_computing_structure_refinement     'SHELXL97 (Sheldrick, 2008)'
_computing_molecular_graphics     'SHELXTL (Sheldrick, 2008)'
_computing_publication_material     'SHELXTL (Sheldrick, 2008)'
loop_
    _atom_site_type_symbol
    _atom_site_label
    _atom_site_fract_x
    _atom_site_fract_y
    _atom_site_fract_z
    _atom_site_U_iso_or_equiv
    _atom_site_adp_type
    _atom_site_calc_flag
    _atom_site_refinement_flags
    _atom_site_occupancy
    _atom_site_symmetry_multiplicity
    _atom_site_disorder_assembly
    _atom_site_disorder_group
    Cu Cu1 0.5000 0.87438(3) 0.7500 0.02173(14) Uani d S 1 2 . .
    F F1 0.33513(10) 0.31057(16) 0.46607(16) 0.0488(5) Uani d . 1 1 . .
    F F2 0.29291(11) 0.33959(16) 0.61875(14) 0.0457(4) Uani d . 1 1 . .
    O O1 0.43960(11) 0.87146(15) 0.58758(13) 0.0277(4) Uani d . 1 1 . .
    H H3 0.4154 0.8089 0.5664 0.033 Uiso d R 1 1 . .
    H H4 0.4087 0.9285 0.5680 0.033 Uiso d R 1 1 . .
    O O2 0.16201(13) 0.45430(18) 0.49626(16) 0.0426(5) Uani d . 1 1 . .
    O O3 0.20898(16) 0.4317(2) 0.34192(18) 0.0559(7) Uani d . 1 1 . .
    O O4 0.36711(11) 0.88591(16) 0.79355(15) 0.0307(4) Uani d . 1 1 . .
    H H7 0.3579 0.8968 0.8561 0.037 Uiso d R 1 1 . .
    H H8 0.3448 0.9399 0.7503 0.037 Uiso d R 1 1 . .
    O O5 0.35115(14) 0.6752(2) 0.5062(2) 0.0533(6) Uani d . 1 1 . .
    H H9 0.3262 0.6610 0.5542 0.064 Uiso d R 1 1 . .
    H H10 0.3197 0.7005 0.4479 0.064 Uiso d R 1 1 . .
    O O6 0.23890(14) 0.7923(2) 0.32616(18) 0.0540(6) Uani d . 1 1 . .
    H H12 0.2530 0.8407 0.2843 0.065 Uiso d R 1 1 . .
    H H11 0.2113 0.7397 0.2874 0.065 Uiso d R 1 1 . .
    N N1 0.5000 0.6931(2) 0.7500 0.0212(6) Uani d S 1 2 . .
    N N2 0.5000 0.0563(2) 0.7500 0.0231(6) Uani d S 1 2 . .
    C C1 0.45882(16) 0.6311(2) 0.8111(2) 0.0296(5) Uani d . 1 1 . .
    H H1 0.4301 0.6731 0.8541 0.035 Uiso calc R 1 1 . .
    C C2 0.45722(17) 0.5067(2) 0.8129(2) 0.0315(6) Uani d . 1 1 . .
    H H2 0.4276 0.4668 0.8561 0.038 Uiso calc R 1 1 . .
    C C3 0.5000 0.4417(3) 0.7500 0.0244(7) Uani d S 1 2 . .
    C C4 0.5000 0.3076(3) 0.7500 0.0246(7) Uani d S 1 2 . .
    C C5 0.48432(17) 0.2427(2) 0.8399(2) 0.0298(6) Uani d . 1 1 . .
    H H5 0.4737 0.2827 0.9019 0.036 Uiso calc R 1 1 . .
    C C6 0.48451(16) 0.1187(2) 0.8369(2) 0.0277(5) Uani d . 1 1 . .
    H H6 0.4735 0.0766 0.8975 0.033 Uiso calc R 1 1 . .
    C C7 0.26765(16) 0.3133(2) 0.5056(2) 0.0339(6) Uani d . 1 1 . .
    C C8 0.20728(18) 0.4103(2) 0.4409(2) 0.0363(6) Uani d . 1 1 . .
loop_
    _atom_site_aniso_label
    _atom_site_aniso_U_11
    _atom_site_aniso_U_22
    _atom_site_aniso_U_33
    _atom_site_aniso_U_12
    _atom_site_aniso_U_13
    _atom_site_aniso_U_23
    Cu1 0.0336(3) 0.01019(19) 0.0216(2) 0.000 0.00738(16) 0.000
    F1 0.0408(10) 0.0482(10) 0.0676(12) 0.0108(8) 0.0323(9) 0.0130(9)
    F2 0.0502(10) 0.0491(10) 0.0327(8) 0.0104(8) 0.0014(7) 0.0004(7)
    O1 0.0379(10) 0.0199(8) 0.0241(8) 0.0054(7) 0.0058(7) 0.0010(7)
    O2 0.0532(13) 0.0414(11) 0.0369(10) 0.0262(10) 0.0185(9) 0.0090(9)
    O3 0.0837(17) 0.0539(14) 0.0366(11) 0.0379(13) 0.0276(11) 0.0198(10)
    O4 0.0366(10) 0.0288(9) 0.0296(9) 0.0033(8) 0.0135(7) 0.0058(7)
    O5 0.0492(13) 0.0590(14) 0.0498(13) -0.0107(11) 0.0090(10) -0.0077(11)
    O6 0.0659(15) 0.0598(14) 0.0361(11) -0.0240(12) 0.0125(10) -0.0009(10)
    N1 0.0260(14) 0.0129(12) 0.0245(13) 0.000 0.0063(11) 0.000
    N2 0.0333(16) 0.0125(12) 0.0273(14) 0.000 0.0145(12) 0.000
    C1 0.0395(14) 0.0167(11) 0.0392(13) 0.0029(10) 0.0224(11) -0.0002(10)
    C2 0.0433(16) 0.0166(11) 0.0427(14) -0.0001(10) 0.0260(12) 0.0033(10)
    C3 0.0317(18) 0.0126(14) 0.0307(17) 0.000 0.0115(14) 0.000
    C4 0.0319(18) 0.0121(14) 0.0325(17) 0.000 0.0130(14) 0.000
    C5 0.0484(16) 0.0163(11) 0.0303(13) -0.0009(10) 0.0206(11) -0.0027(9)
    C6 0.0429(15) 0.0178(11) 0.0282(12) 0.0002(10) 0.0194(11) 0.0016(9)
    C7 0.0338(14) 0.0386(15) 0.0323(13) 0.0102(12) 0.0140(11) 0.0063(11)
    C8 0.0484(17) 0.0291(13) 0.0312(13) 0.0147(12) 0.0101(12) 0.0082(11)
_geom_special_details
;
 All esds (except the esd in the dihedral angle between two l.s. planes)
 are estimated using the full covariance matrix.  The cell esds are taken
 into account individually in the estimation of esds in distances, angles
 and torsion angles; correlations between esds in cell parameters are only
 used when they are defined by crystal symmetry.  An approximate (isotropic)
 treatment of cell esds is used for estimating esds involving l.s. planes.
;
loop_
    _geom_bond_atom_site_label_1
    _geom_bond_atom_site_label_2
    _geom_bond_site_symmetry_2
    _geom_bond_distance
    _geom_bond_publ_flag
    Cu1 O1 2_656 1.9760(17) ?
    Cu1 O1 . 1.9761(17) ?
    Cu1 N1 . 2.018(3) ?
    Cu1 N2 1_565 2.025(3) ?
    F1 C7 . 1.360(3) ?
    F2 C7 . 1.360(3) ?
    O1 H3 . 0.8180 ?
    O1 H4 . 0.8212 ?
    O2 C8 . 1.248(3) ?
    O3 C8 . 1.232(3) ?
    O4 H7 . 0.8224 ?
    O4 H8 . 0.8241 ?
    O5 H9 . 0.8196 ?
    O5 H10 . 0.8200 ?
    O6 H12 . 0.8182 ?
    O6 H11 . 0.8207 ?
    N1 C1 2_656 1.338(3) ?
    N1 C1 . 1.338(3) ?
    N2 C6 . 1.344(3) ?
    N2 C6 2_656 1.344(3) ?
    N2 Cu1 1_545 2.025(3) ?
    C1 C2 . 1.386(3) ?
    C1 H1 . 0.9300 ?
    C2 C3 . 1.388(3) ?
    C2 H2 . 0.9300 ?
    C3 C2 2_656 1.388(3) ?
    C3 C4 . 1.494(4) ?
    C4 C5 . 1.390(3) ?
    C4 C5 2_656 1.390(3) ?
    C5 C6 . 1.382(3) ?
    C5 H5 . 0.9300 ?
    C6 H6 . 0.9300 ?
    C7 C7 7_556 1.525(6) ?
    C7 C8 . 1.560(4) ?
loop_
    _geom_angle_atom_site_label_1
    _geom_angle_atom_site_label_2
    _geom_angle_atom_site_label_3
    _geom_angle_site_symmetry_1
    _geom_angle_site_symmetry_3
    _geom_angle
    _geom_angle_publ_flag
    O1 Cu1 O1 2_656 . 178.11(10) ?
    O1 Cu1 N1 2_656 . 89.06(5) ?
    O1 Cu1 N1 . . 89.06(5) ?
    O1 Cu1 N2 2_656 1_565 90.94(5) ?
    O1 Cu1 N2 . 1_565 90.94(5) ?
    N1 Cu1 N2 . 1_565 180.0000(10)
                                 ?
    Cu1 O1 H3 . . 114.9 ?
    Cu1 O1 H4 . . 114.1 ?
    H3 O1 H4 . . 109.3 ?
    H7 O4 H8 . . 108.2 ?
    H9 O5 H10 . . 109.4 ?
    H12 O6 H11 . . 109.5 ?
    C1 N1 C1 2_656 . 117.8(3) ?
    C1 N1 Cu1 2_656 . 121.09(14) ?
    C1 N1 Cu1 . . 121.09(14) ?
    C6 N2 C6 . 2_656 117.8(3) ?
    C6 N2 Cu1 . 1_545 121.12(14) ?
    C6 N2 Cu1 2_656 1_545 121.12(14) ?
    N1 C1 C2 . . 122.7(2) ?
    N1 C1 H1 . . 118.7 ?
    C2 C1 H1 . . 118.7 ?
    C1 C2 C3 . . 119.8(2) ?
    C1 C2 H2 . . 120.1 ?
    C3 C2 H2 . . 120.1 ?
    C2 C3 C2 . 2_656 117.2(3) ?
    C2 C3 C4 . . 121.38(15) ?
    C2 C3 C4 2_656 . 121.38(15) ?
    C5 C4 C5 . 2_656 117.4(3) ?
    C5 C4 C3 . . 121.31(15) ?
    C5 C4 C3 2_656 . 121.30(15) ?
    C6 C5 C4 . . 119.8(2) ?
    C6 C5 H5 . . 120.1 ?
    C4 C5 H5 . . 120.1 ?
    N2 C6 C5 . . 122.6(2) ?
    N2 C6 H6 . . 118.7 ?
    C5 C6 H6 . . 118.7 ?
    F1 C7 F2 . . 106.3(2) ?
    F1 C7 C7 . 7_556 107.5(3) ?
    F2 C7 C7 . 7_556 107.8(3) ?
    F1 C7 C8 . . 110.5(2) ?
    F2 C7 C8 . . 110.9(2) ?
    C7 C7 C8 7_556 . 113.5(3) ?
    O3 C8 O2 . . 128.4(3) ?
    O3 C8 C7 . . 116.5(2) ?
    O2 C8 C7 . . 115.1(2) ?
loop_
    _geom_hbond_atom_site_label_D
    _geom_hbond_atom_site_label_H
    _geom_hbond_atom_site_label_A
    _geom_hbond_site_symmetry_A
    _geom_hbond_distance_DH
    _geom_hbond_distance_HA
    _geom_hbond_distance_DA
    _geom_hbond_angle_DHA
    O6 H11 O4 7_566 0.82 2.01 2.826(3) 172
    O6 H12 O3 4 0.82 2.07 2.879(3) 168
    O5 H10 O6 . 0.82 2.02 2.830(3) 168
    O5 H9 O6 7_566 0.82 2.11 2.871(3) 155
    O4 H8 O3 7_566 0.82 1.90 2.725(3) 176
    O4 H7 O2 4_556 0.82 2.01 2.824(3) 170
    O1 H4 O2 7_566 0.82 1.81 2.630(2) 172
    O1 H3 O5 . 0.82 1.88 2.697(3) 174
_iucr_refine_instructions_details
;
TITL bb in C2/c
CELL 0.71073 17.1120 11.1350 12.1260 90.000 104.850 90.000
ZERR 4.0000 0.0030 0.0020 0.0020 0.000 0.030 0.000
LATT 7
SYMM -X, Y, 0.5-Z
SFAC C  H  Cu F  N  O
UNIT 56  96  4  16  8  48
MERG 2
REM  bb in C2/c
REM R1=  0.0271 for   2115 Fo > 4sig(Fo)  and  0.0415 for all   2546 data
REM    185 parameters refined using     12 restraints
REM Highest difference peak  0.697,  deepest hole -0.785,  1-sigma level  0.099
L.S. 5
ACTA
BOND $H
FMAP 2
PLAN 20
HTAB O6 O4_$6
EQIV $6  -x+1/2, -y+3/2, -z+1
HTAB O6 O3_$5
EQIV $5 -x+1/2, y+1/2, -z+1/2
HTAB O5 O6
HTAB O5 O6_$4
EQIV $4 -x+1/2, -y+3/2, -z+1
HTAB O4 O3_$3
EQIV $3  -x+1/2, -y+3/2, -z+1
HTAB O4 O2_$2
EQIV $2 -x+1/2, y+1/2, -z+3/2
HTAB O1 O2_$1
EQIV $1 -x+1/2, -y+3/2, -z+1
HTAB O1 O5
SIZE 0.44 0.22 0.1
GRID
TEMP 25
WGHT    0.017500    4.975600
EXTI    0.007698
FVAR       0.17712
CU1   3    0.500000    0.874381    0.750000    10.50000    0.03361    0.01019 =
         0.02157    0.00000    0.00738    0.00000
F1    4    0.335133    0.310572    0.466070    11.00000    0.04077    0.04823 =
         0.06758    0.01301    0.03225    0.01078
F2    4    0.292910    0.339586    0.618746    11.00000    0.05025    0.04910 =
         0.03271    0.00042    0.00144    0.01038
O1    6    0.439603    0.871463    0.587579    11.00000    0.03790    0.01990 =
         0.02414    0.00102    0.00581    0.00543
AFIX   3
H3    2    0.415401    0.808856    0.566353    11.00000   -1.20000
H4    2    0.408706    0.928463    0.567999    11.00000   -1.20000
AFIX   0
O2    6    0.162008    0.454299    0.496260    11.00000    0.05320    0.04145 =
         0.03687    0.00900    0.01854    0.02619
O3    6    0.208978    0.431680    0.341923    11.00000    0.08375    0.05391 =
         0.03664    0.01983    0.02763    0.03786
O4    6    0.367114    0.885911    0.793553    11.00000    0.03658    0.02875 =
         0.02957    0.00584    0.01347    0.00333
AFIX   3
H7    2    0.357870    0.896802    0.856095    11.00000   -1.20000
H8    2    0.344838    0.939866    0.750275    11.00000   -1.20000
AFIX   0
O5    6    0.351148    0.675177    0.506193    11.00000    0.04924    0.05895 =
         0.04981   -0.00767    0.00902   -0.01069
AFIX   3
H9    2    0.326248    0.661011    0.554158    11.00000   -1.20000
H10   2    0.319745    0.700458    0.447946    11.00000   -1.20000
AFIX   0
O6    6    0.238899    0.792334    0.326156    11.00000    0.06592    0.05979 =
         0.03607   -0.00091    0.01253   -0.02404
AFIX   3
H12   2    0.253042    0.840709    0.284283    11.00000   -1.20000
H11   2    0.211296    0.739689    0.287426    11.00000   -1.20000
AFIX   0
N1    5    0.500000    0.693127    0.750000    10.50000    0.02596    0.01293 =
         0.02452    0.00000    0.00629    0.00000
N2    5    0.500000    0.056253    0.750000    10.50000    0.03326    0.01246 =
         0.02730    0.00000    0.01453    0.00000
C1    1    0.458818    0.631060    0.811112    11.00000    0.03953    0.01666 =
         0.03921   -0.00018    0.02236    0.00285
AFIX  43
H1    2    0.430098    0.673142    0.854148    11.00000   -1.20000
AFIX   0
C2    1    0.457217    0.506656    0.812891    11.00000    0.04331    0.01660 =
         0.04270    0.00327    0.02602   -0.00012
AFIX  43
H2    2    0.427572    0.466796    0.856087    11.00000   -1.20000
AFIX   0
C3    1    0.500000    0.441746    0.750000    10.50000    0.03174    0.01258 =
         0.03071    0.00000    0.01151    0.00000
C4    1    0.500000    0.307610    0.750000    10.50000    0.03192    0.01206 =
         0.03246    0.00000    0.01302    0.00000
C5    1    0.484324    0.242740    0.839918    11.00000    0.04837    0.01633 =
         0.03035   -0.00266    0.02060   -0.00086
AFIX  43
H5    2    0.473744    0.282700    0.901874    11.00000   -1.20000
AFIX   0
C6    1    0.484513    0.118652    0.836937    11.00000    0.04289    0.01777 =
         0.02820    0.00162    0.01943    0.00016
AFIX  43
H6    2    0.473484    0.076637    0.897502    11.00000   -1.20000
AFIX   0
C7    1    0.267647    0.313275    0.505638    11.00000    0.03379    0.03861 =
         0.03231    0.00631    0.01403    0.01021
C8    1    0.207285    0.410273    0.440925    11.00000    0.04837    0.02914 =
         0.03121    0.00822    0.01011    0.01469
HKLF 4  1  -1.0000 0.0000 0.0000 0.0000 1.0000 0.0000 0.0000 0.0000 -1.0000
REM  bb in C2/c
REM R1 =  0.0271 for   2115 Fo > 4sig(Fo)  and  0.0415 for all   2546 data
REM    153 parameters refined using      0 restraints
END
WGHT      0.0174      4.9706
REM Highest difference peak  0.697,  deepest hole -0.784,  1-sigma level  0.100
Q1    1   0.5000 -0.0232  0.7500  10.50000  0.05    0.70
Q2    1   0.4394  0.8733  0.8048  11.00000  0.05    0.65
Q3    1   0.5000  0.7647  0.7500  10.50000  0.05    0.64
Q4    1   0.4372  0.8717  0.6574  11.00000  0.05    0.58
Q5    1   0.2920  0.2332  0.5381  11.00000  0.05    0.56
Q6    1   0.5000  0.3760  0.7500  10.50000  0.05    0.53
Q7    1   0.5608  0.9588  0.7596  11.00000  0.05    0.53
Q8    1   0.4108  0.8752  0.7238  11.00000  0.05    0.48
Q9    1   0.4885  0.1798  0.8380  11.00000  0.05    0.44
Q10   1   0.4703  0.9541  0.8203  11.00000  0.05    0.44
Q11   1   0.5589  0.7840  0.7676  11.00000  0.05    0.44
Q12   1   0.5329 -0.0205  0.8218  11.00000  0.05    0.43
Q13   1   0.2404  0.3685  0.4693  11.00000  0.05    0.38
Q14   1   0.4691  0.7887  0.8207  11.00000  0.05    0.38
Q15   1   0.4452  0.5717  0.8031  11.00000  0.05    0.37
Q16   1   0.4976  0.8690  0.6543  11.00000  0.05    0.36
Q17   1   0.4140  0.9701  0.8136  11.00000  0.05    0.36
Q18   1   0.5107  0.4604  0.8072  11.00000  0.05    0.34
Q19   1   0.2539  0.4085  0.3591  11.00000  0.05    0.34
Q20   1   0.5109  0.0851  0.8008  11.00000  0.05    0.33
;
data_global
_journal_date_recd_electronic     2012-03-22
_journal_date_accepted     2012-04-05
_journal_name_full     'Acta Crystallographica, Section E'
_journal_year     2012
_journal_volume     68
_journal_issue      5
_journal_page_first     m598
_journal_page_last     m598
_journal_paper_category     QM
_journal_paper_doi     10.1107/S1600536812014948
_journal_coeditor_code     MW2062
_publ_contact_author_name     'Prof. Lei Han'
_publ_contact_author_address
;
Faculty of Materials Science & Chemical Engineering
Ningbo University
Ningbo, Zhejiang, 315211, People's Republic of China
;
_publ_contact_author_email     'hanlei@nbu.edu.cn'
_publ_contact_author_fax     ?
_publ_contact_author_phone     '+86-574-87600782'
_publ_section_title
;\
<i>catena</i>-Poly[[[tetraaquacopper(II)]-\m-4,4'-bipyridyl-\k^2^<i>N</i>:\
<i>N</i>'] tetrafluoridosuccinate tetrahydrate]
;
loop_
    _publ_author_name
    _publ_author_footnote
    _publ_author_address
    'Guo-Jun Yu' .
;
Faculty of Materials Science & Chemical Engineering
Ningbo University
Ningbo, Zhejiang 315211, People's Republic of China
;
    'Lan-Ping Xu' .
;
Faculty of Materials Science & Chemical Engineering
Ningbo University
Ningbo, Zhejiang 315211, People's Republic of China
;
    'Lan Qin' .
;
Faculty of Materials Science & Chemical Engineering
Ningbo University
Ningbo, Zhejiang 315211, People's Republic of China
;
    'Lei Han' .
;
Faculty of Materials Science & Chemical Engineering
Ningbo University
Ningbo, Zhejiang 315211, People's Republic of China
;
_publ_section_synopsis     .
