# Supplementary material for: catena-Poly[[[tetra­aqua­copper(II)]-μ-4,4′-bipyridyl-κ2 N:N′] tetra­fluorido­succinate tetra­hydrate]
Source: Acta Crystallogr Sect E Struct Rep Online. 2012 Apr 18;68(Pt 5):m598. doi: 10.1107/S1600536812014948 (PMC3344339; doi:10.1107/S1600536812014948)
Supplement: Supplementary file 2 [file e-68-0m598-Isup2.hkl]

# 
# h,k,l, Fc-squared, Fo-squared, sigma(Fo-squared) and status flag 
# 
data_I
_shelx_title ' bb in C2/c' 
_shelx_refln_list_code          4 
_shelx_F_calc_maximum      369.35 
_exptl_crystal_F_000      1132.00 
_reflns_d_resolution_high  0.7723 
 
loop_ 
 _symmetry_equiv_pos_as_xyz 
 'x, y, z' 
 '-x, y, -z+1/2' 
 'x+1/2, y+1/2, z' 
 '-x+1/2, y+1/2, -z+1/2' 
 '-x, -y, -z' 
 'x, -y, z-1/2' 
 '-x+1/2, -y+1/2, -z' 
 'x+1/2, -y+1/2, z-1/2' 
 
_cell_length_a    17.1120 
_cell_length_b    11.1350 
_cell_length_c    12.1260 
_cell_angle_alpha  90.000 
_cell_angle_beta  104.850 
_cell_angle_gamma  90.000 
 
_shelx_F_squared_multiplier     1.000 
 
loop_ 
 _refln_index_h 
 _refln_index_k 
 _refln_index_l 
 _refln_F_squared_calc 
 _refln_F_squared_meas 
 _refln_F_squared_sigma 
 _refln_observed_status 
   4   0   0    79297.40    79305.46    824.64 o 
   6   0   0    62195.96    61689.58    663.87 o 
   8   0   0    10599.87    10971.90    116.89 o 
  10   0   0      909.54     1026.62     37.41 o 
  12   0   0     3847.99     4118.71    119.52 o 
  14   0   0     7874.22     7934.78    161.73 o 
  16   0   0      948.85     1126.89     61.65 o 
  18   0   0     2001.69     2171.74     56.89 o 
  20   0   0     1088.03     1240.81     85.91 o 
   3   1   0       41.11      130.48     44.49 o 
   5   1   0     4719.34     4972.45     39.75 o 
   7   1   0     5022.57     4898.56     46.78 o 
   9   1   0     3759.72     3647.15     42.87 o 
  11   1   0     2196.02     2239.84     33.37 o 
  13   1   0     1545.08     1646.41     47.25 o 
  15   1   0     2307.57     2467.81     67.34 o 
  17   1   0      343.36      389.96     23.47 o 
  19   1   0      158.35      175.74     19.18 o 
  21   1   0        1.88       22.73     21.92 o 
   0   2   0     8254.91     7487.30     64.55 o 
   2   2   0     3977.58     3887.38     25.53 o 
   4   2   0     3152.77     3257.80     27.09 o 
   6   2   0        1.77        6.38      5.10 o 
   8   2   0     2121.48     2202.53     27.02 o 
  10   2   0      121.96      107.66     11.14 o 
  12   2   0     1202.07     1197.34     26.96 o 
  14   2   0        3.07       11.73      8.60 o 
  16   2   0        4.93        8.28      9.51 o 
  18   2   0        0.00       -5.39      9.38 o 
  20   2   0        5.85      -12.90     19.15 o 
   1   3   0      560.45      476.65     19.48 o 
   3   3   0    57162.17    58103.28    533.86 o 
   5   3   0     6310.83     6723.52     57.51 o 
   7   3   0     1461.97     1368.16     19.62 o 
   9   3   0      838.79      762.62      8.82 o 
  11   3   0     1194.73     1196.77     15.98 o 
  13   3   0      223.33      202.48      9.24 o 
  15   3   0     2449.67     2520.77     31.76 o 
  17   3   0      308.79      356.16     21.23 o 
  19   3   0        3.49       11.24     18.16 o 
   0   4   0    42010.30    36206.40    373.60 o 
   2   4   0     8708.03     8005.49     68.74 o 
   4   4   0     1619.71     1449.01     14.75 o 
   6   4   0     5816.53     5632.63     51.46 o 
   8   4   0     1787.54     1697.40     28.36 o 
  10   4   0     2940.38     2738.45     87.27 o 
  12   4   0       13.14       23.55      9.80 o 
  14   4   0     4394.84     4450.21     60.32 o 
  16   4   0     1284.46     1342.97     35.03 o 
  18   4   0      221.10      282.74     30.71 o 
  20   4   0      381.67      392.13     41.97 o 
   1   5   0    48400.25    45244.20    348.24 o 
   3   5   0      254.42      259.64     14.74 o 
   5   5   0    19377.51    19900.82    420.08 o 
   7   5   0     3524.76     3473.66     41.94 o 
   9   5   0     3210.90     3144.17     43.43 o 
  11   5   0       24.02       34.89     11.37 o 
  13   5   0     3285.96     3461.57     49.28 o 
  15   5   0     1015.23     1092.03     46.34 o 
  17   5   0      611.74      728.04     39.56 o 
  19   5   0      391.29      410.63     44.76 o 
   0   6   0     1604.54     1571.68     72.47 o 
   2   6   0      481.30      464.13     15.51 o 
   4   6   0      173.68      213.42     10.59 o 
   6   6   0        7.14       26.56      8.26 o 
   8   6   0      602.53      661.54     19.28 o 
  10   6   0     1151.16     1182.13     26.79 o 
  12   6   0       24.66       25.62     11.55 o 
  14   6   0       21.53       30.47     13.12 o 
  16   6   0      107.38      103.01     18.79 o 
  18   6   0       96.77       90.12     23.55 o 
   1   7   0     1872.09     1818.70     24.79 o 
   3   7   0     5720.90     5568.60     51.38 o 
   5   7   0      318.97      268.58     10.28 o 
   7   7   0     4675.38     4679.41     69.43 o 
   9   7   0     1028.74     1024.02     25.89 o 
  11   7   0     2466.03     2535.34     44.84 o 
  13   7   0     2731.85     2741.17     44.67 o 
  15   7   0      479.16      504.54     26.58 o 
  17   7   0     1940.13     2013.05     60.55 o 
   0   8   0     1211.50     1250.43     33.47 o 
   2   8   0    21783.05    20929.41    185.70 o 
   4   8   0     2647.87     2634.47     27.60 o 
   6   8   0      568.81      590.34     14.47 o 
   8   8   0      531.93      564.94     22.07 o 
  10   8   0      345.09      365.20     25.64 o 
  12   8   0       94.87       62.96     15.83 o 
  14   8   0       25.27       48.13     22.95 o 
  16   8   0     1100.38     1236.60     40.99 o 
   1   9   0     4219.78     4145.74     51.02 o 
   3   9   0      468.49      424.03     18.62 o 
   5   9   0     1888.80     1878.25     30.76 o 
   7   9   0     2077.24     2043.09     28.89 o 
   9   9   0     2072.69     2112.17     45.35 o 
  11   9   0      586.76      616.42     27.30 o 
  13   9   0      696.68      736.74     29.68 o 
  15   9   0     1404.66     1380.46     42.51 o 
   0  10   0       79.35       68.49     19.25 o 
   2  10   0      138.34      112.87     15.23 o 
   4  10   0       12.45       23.71     10.08 o 
   6  10   0       59.77       59.13     15.52 o 
   8  10   0       13.87        7.87     13.79 o 
  10  10   0      111.34      117.44     19.28 o 
  12  10   0       16.25       10.43     14.42 o 
  14  10   0       95.61       88.05     20.36 o 
   1  11   0     5048.29     4822.20     70.07 o 
   3  11   0     1262.83     1171.63     27.50 o 
   5  11   0     2053.25     2017.21     33.72 o 
   7  11   0     2073.19     1845.47     35.53 o 
   9  11   0      363.52      285.48    100.45 o 
  11  11   0      383.07      241.44    109.70 o 
  13  11   0     2175.37     2265.19     80.77 o 
   0  12   0     3590.81     3461.45     90.58 o 
   2  12   0     3707.13     3739.46     54.15 o 
   4  12   0     1616.56     1519.69     35.06 o 
   6  12   0     1554.18     1570.69     49.43 o 
   8  12   0     1689.08     1665.03     51.88 o 
  10  12   0      210.90      151.55     58.38 o 
   1  13   0      946.44     1082.82     35.81 o 
   3  13   0      477.79      547.20     28.06 o 
   5  13   0       92.56      102.81     23.82 o 
   7  13   0      463.64      501.00     39.35 o 
   9  13   0       22.37       18.73     25.98 o 
   0  14   0       35.50       51.96     29.57 o 
   2  14   0       21.05       10.74     13.15 o 
   4  14   0       57.57       73.58     34.33 o 
 -21   1   1      552.81      637.99     53.96 o 
 -19   1   1       46.20       79.21     29.61 o 
 -17   1   1     2530.23     2568.67     79.95 o 
 -15   1   1      208.41      194.75     26.24 o 
 -13   1   1     1530.16     1480.53     32.81 o 
 -11   1   1      210.59      227.66     19.38 o 
  -9   1   1     1298.60     1138.36     27.01 o 
  -7   1   1     1681.89     1581.52     20.17 o 
  -5   1   1       61.41       57.59      6.64 o 
  -3   1   1    15371.96    15611.54     97.74 o 
   1   1   1    28614.57    29158.06    454.05 o 
   3   1   1     5597.98     5538.23     28.08 o 
   5   1   1     4141.63     4713.88     34.69 o 
   7   1   1     5488.45     5673.39     41.10 o 
   9   1   1      841.56      982.11     16.85 o 
  11   1   1      198.45      211.85     12.08 o 
  13   1   1      938.55      961.91     26.87 o 
  15   1   1      224.94      277.75     18.49 o 
  17   1   1      159.42      169.93     16.27 o 
  19   1   1       68.68       60.26     17.49 o 
 -20   2   1      492.28       85.90     93.32 o 
 -18   2   1      951.13      996.98     31.02 o 
 -16   2   1      939.46     1023.12     39.84 o 
 -14   2   1     4167.01     4315.68     61.40 o 
 -12   2   1     1264.31     1357.71     29.43 o 
 -10   2   1     1659.72     1687.89     28.12 o 
  -8   2   1     3906.11     4159.99     43.10 o 
  -6   2   1    23317.67    23313.73    193.26 o 
  -4   2   1     4247.84     4296.03     51.28 o 
  -2   2   1     6436.46     6213.73     34.86 o 
   0   2   1     4725.14     4214.43     27.45 o 
   2   2   1     7824.89     8105.14     47.58 o 
   4   2   1    10489.54    11050.50     57.93 o 
   6   2   1       68.90       98.92      5.07 o 
   8   2   1     6317.47     6160.09     43.89 o 
  10   2   1     3894.72     3975.25     32.31 o 
  12   2   1      819.90      944.19     18.06 o 
  14   2   1     3010.16     3316.47     46.59 o 
  16   2   1     2902.48     2947.97     41.77 o 
  18   2   1      111.49      101.78     18.52 o 
  20   2   1       82.28       70.47     32.99 o 
 -21   3   1       59.86       51.34     31.76 o 
 -19   3   1      179.15      220.75     34.67 o 
 -17   3   1      286.47      288.46     34.47 o 
 -15   3   1       83.40      120.64     10.59 o 
 -13   3   1      472.80      471.17     25.55 o 
 -11   3   1      355.12      425.15     21.46 o 
  -9   3   1       54.52       92.05     14.69 o 
  -7   3   1     5949.24     5672.07     88.29 o 
  -5   3   1       13.10       16.43      5.98 o 
  -3   3   1    15030.04    15225.49     99.03 o 
  -1   3   1       34.78       15.74      3.56 o 
   1   3   1    29401.14    28075.62    193.93 o 
   3   3   1      459.97      448.88      8.67 o 
   5   3   1     3335.32     3439.50     32.93 o 
   7   3   1     8208.81     7908.65    102.93 o 
   9   3   1       71.44       74.50      6.92 o 
  11   3   1      572.91      569.86     10.87 o 
  13   3   1       26.34       61.27      7.25 o 
  15   3   1     1011.29     1066.93     21.66 o 
  17   3   1      162.77      159.55     19.66 o 
  19   3   1       14.11        9.33     18.80 o 
 -20   4   1      181.65      124.90     52.11 o 
 -18   4   1        5.30        2.07     14.25 o 
 -16   4   1      215.53      176.95      9.81 o 
 -14   4   1      751.65      736.60      7.45 o 
 -12   4   1     1197.28     1075.86     27.94 o 
 -10   4   1      885.44      833.01     19.92 o 
  -8   4   1     2696.72     2635.12     30.12 o 
  -6   4   1     4893.43     4894.76     47.94 o 
  -4   4   1     4366.11     4426.51     64.65 o 
  -2   4   1     4230.34     4460.12     30.44 o 
   0   4   1       80.79      112.57      6.39 o 
   2   4   1     8533.45     8861.94     64.03 o 
   4   4   1    12661.77    12996.22     91.04 o 
   6   4   1     2189.94     2260.22     24.40 o 
   8   4   1      230.84      269.79     11.32 o 
  10   4   1     1774.92     1680.95     27.03 o 
  12   4   1      252.69      255.93     17.00 o 
  14   4   1        0.45       -0.76      4.09 o 
  16   4   1        0.27       -0.81      4.88 o 
  18   4   1        8.45       14.57     16.89 o 
  20   4   1       46.28       32.85     23.26 o 
 -19   5   1      452.02      402.89     85.23 o 
 -17   5   1      549.05      552.26     41.72 o 
 -15   5   1     1236.23     1263.95     34.04 o 
 -13   5   1     1114.47     1168.97     29.17 o 
 -11   5   1        9.51       27.54     11.62 o 
  -9   5   1     2844.41     2784.74     37.17 o 
  -7   5   1     7940.24     7865.47     79.83 o 
  -5   5   1     2024.87     2108.77     20.20 o 
  -3   5   1    17769.24    17592.28    113.55 o 
  -1   5   1    26800.37    25637.42    188.86 o 
   1   5   1    13834.91    13571.00     97.84 o 
   3   5   1     4879.37     4706.51     37.90 o 
   5   5   1     9477.64     9604.23     98.17 o 
   7   5   1     2888.03     2853.30     32.08 o 
   9   5   1     1694.58     1859.34     35.55 o 
  11   5   1     3184.72     3247.66     57.38 o 
  13   5   1     1959.93     2080.58     34.50 o 
  15   5   1      777.76      807.45     34.64 o 
  17   5   1      773.81      809.71     51.31 o 
  19   5   1      180.54      201.72     38.00 o 
 -18   6   1      350.68      314.88     34.56 o 
 -16   6   1     1621.68     1755.39     44.47 o 
 -14   6   1     2007.57     2054.20     52.86 o 
 -12   6   1      873.60      909.32     26.50 o 
 -10   6   1     1032.49      962.04     24.00 o 
  -8   6   1     7711.47     7115.01     79.47 o 
  -6   6   1     6490.62     6295.36     50.47 o 
  -4   6   1     7157.75     6920.44     92.87 o 
  -2   6   1     3599.41     3370.62     32.58 o 
   0   6   1    19698.12    18671.22    141.57 o 
   2   6   1       54.48       35.15      7.43 o 
   4   6   1     2019.30     1818.69     21.88 o 
   6   6   1      384.50      327.59     14.45 o 
   8   6   1     3614.67     3618.35     45.56 o 
  10   6   1     1613.96     1587.80     34.07 o 
  12   6   1     2252.72     2332.97     39.25 o 
  14   6   1     2105.10     2295.30     43.88 o 
  16   6   1     1105.94     1106.86     37.13 o 
  18   6   1      578.19      627.96     40.14 o 
 -19   7   1      962.29     1029.25     46.01 o 
 -17   7   1       81.67       61.38     24.65 o 
 -15   7   1     1391.99     1426.77     45.63 o 
 -13   7   1     1610.04     1674.84     38.60 o 
 -11   7   1       25.21       13.47     11.93 o 
  -9   7   1     1645.92     1515.41     32.58 o 
  -7   7   1     3794.81     3762.80     49.11 o 
  -5   7   1     1884.93     1781.00     21.93 o 
  -3   7   1      210.46      205.68     10.91 o 
  -1   7   1     8714.61     8074.96     73.74 o 
   1   7   1      479.89      460.87     14.28 o 
   3   7   1     1064.87      966.15     18.29 o 
   5   7   1       49.98       42.32      8.32 o 
   7   7   1      101.11      103.68     13.21 o 
   9   7   1     1059.84     1098.11     25.43 o 
  11   7   1      446.59      448.40     28.64 o 
  13   7   1       37.74       58.22     18.72 o 
  15   7   1      725.98      765.79     28.72 o 
  17   7   1      660.00      667.27     31.50 o 
 -18   8   1       47.13       50.26     23.58 o 
 -16   8   1      122.81      110.91     22.17 o 
 -14   8   1      122.89       89.51     24.74 o 
 -12   8   1       24.94       30.64     14.19 o 
 -10   8   1     1031.01     1041.46     31.04 o 
  -8   8   1     1286.10     1291.59     34.15 o 
  -6   8   1      727.48      751.75     17.31 o 
  -4   8   1      605.57      588.86     16.09 o 
  -2   8   1      484.89      466.09     14.01 o 
   0   8   1      588.11      632.75     39.43 o 
   2   8   1      602.04      620.63     21.13 o 
   4   8   1     1191.22     1189.43     26.57 o 
   6   8   1      699.35      705.34     14.89 o 
   8   8   1      493.69      525.18     28.63 o 
  10   8   1       20.89       19.35     10.39 o 
  12   8   1       45.42       65.59     14.57 o 
  14   8   1      369.85      353.39     23.60 o 
  16   8   1       38.09       33.58     21.98 o 
 -17   9   1      206.34      234.35     32.80 o 
 -15   9   1      763.40      838.09     35.88 o 
 -13   9   1       20.46       18.83     14.66 o 
 -11   9   1      134.13      118.71     38.01 o 
  -9   9   1      113.65      120.33     21.07 o 
  -7   9   1      498.44      528.39     11.61 o 
  -5   9   1     1931.25     1964.74     27.87 o 
  -3   9   1     1435.96     1524.04     23.93 o 
  -1   9   1     4791.08     4593.23     51.47 o 
   1   9   1      998.34      982.97     23.80 o 
   3   9   1     1676.32     1605.08     30.37 o 
   5   9   1      297.52      328.71     19.28 o 
   7   9   1      208.35      264.05     17.58 o 
   9   9   1      279.40      293.37     18.96 o 
  11   9   1      162.05      199.08     27.05 o 
  13   9   1      172.80      187.69     20.73 o 
  15   9   1      245.62      236.05     24.13 o 
 -14  10   1      805.40      879.95     36.77 o 
 -12  10   1      560.59      639.61     34.16 o 
 -10  10   1     1648.90     1629.49     45.67 o 
  -8  10   1     1823.65     1925.28     44.10 o 
  -6  10   1     2928.42     2866.40     35.99 o 
  -4  10   1     1769.32     1920.43     33.00 o 
  -2  10   1     1714.91     1884.77     33.59 o 
   0  10   1     2219.38     2490.25     45.23 o 
   2  10   1      587.40      698.86     23.44 o 
   4  10   1       16.31       19.53     13.06 o 
   6  10   1      698.81      804.37     16.06 o 
   8  10   1      605.19      640.27     29.82 o 
  10  10   1      902.08      951.72     37.64 o 
  12  10   1      759.24      801.67     47.29 o 
  14  10   1     1900.12     2024.11     63.66 o 
 -13  11   1       68.48       44.53     18.95 o 
 -11  11   1      204.35      166.68     68.20 o 
  -9  11   1      712.13      701.76     36.66 o 
  -7  11   1      564.65      565.24     16.73 o 
  -5  11   1     3384.99     3340.60     56.19 o 
  -3  11   1      430.46      360.03     20.74 o 
  -1  11   1     4146.17     4089.13     48.64 o 
   1  11   1     3194.09     2947.03     49.56 o 
   3  11   1     1093.14     1093.06     33.57 o 
   5  11   1     1000.63      913.02     21.06 o 
   7  11   1      752.35      764.17     29.56 o 
   9  11   1     1507.59     1540.91     41.32 o 
  11  11   1       23.28       17.86     17.45 o 
  13  11   1      777.14      774.66     64.19 o 
 -12  12   1      152.39      134.05     44.65 o 
 -10  12   1        0.18      -10.90     18.87 o 
  -8  12   1      107.88       55.77     20.81 o 
  -6  12   1       10.60        8.79     12.31 o 
  -4  12   1       90.42      117.04     18.91 o 
  -2  12   1        6.89        8.92     10.13 o 
   0  12   1        4.56       -0.30      6.95 o 
   2  12   1       14.81       21.22     12.50 o 
   4  12   1        0.03        6.28     10.84 o 
   6  12   1        1.33        0.40     12.79 o 
   8  12   1       32.84       20.23     15.13 o 
  10  12   1       42.38       39.36     19.73 o 
  -9  13   1        6.83        0.07     13.57 o 
  -7  13   1      126.74       17.31     20.93 o 
  -5  13   1     1141.24     1235.25     52.05 o 
  -3  13   1      472.32      515.67     36.41 o 
  -1  13   1     1291.44     1390.70     36.66 o 
   1  13   1      509.25      566.60     31.75 o 
   3  13   1      684.85      842.89     30.29 o 
   5  13   1      129.23      146.12     22.04 o 
   7  13   1      142.45      142.09     24.54 o 
  -4  14   1      797.61      797.98     50.94 o 
  -2  14   1     1542.70     1557.21     43.72 o 
   0  14   1     1073.66     1025.10     35.30 o 
   2  14   1      792.77      805.26     33.42 o 
   4  14   1      328.67      319.67     31.78 o 
 -20   0   2     1387.93     1540.65    147.64 o 
 -18   0   2       63.23      117.96     43.36 o 
 -16   0   2     6422.49     6536.15    207.84 o 
 -14   0   2      740.32      815.54     35.90 o 
 -12   0   2      319.49      348.78     68.44 o 
 -10   0   2    15123.25    15302.23    230.15 o 
  -8   0   2     1085.15     1069.71     36.34 o 
  -6   0   2    28039.04    27975.06    286.32 o 
  -4   0   2    24638.20    25040.83    240.35 o 
  -2   0   2   124707.84   130105.95   1381.32 o 
   0   0   2    15916.80    14691.28    102.77 o 
   2   0   2    86815.82    94646.32   2896.43 o 
   4   0   2   136422.41   153092.03   4376.33 o 
   6   0   2      211.80      259.09     12.27 o 
   8   0   2    83027.59    81273.20   2160.65 o 
  10   0   2    15359.17    15421.66    186.53 o 
  12   0   2     3013.67     3190.76     50.86 o 
  14   0   2     4166.27     4176.52     76.82 o 
  16   0   2     3015.79     3040.43     51.90 o 
  18   0   2      643.49      589.21     35.31 o 
  20   0   2      262.41      190.83     59.80 o 
 -21   1   2      110.98      151.73     39.28 o 
 -19   1   2        4.62      -12.42     21.86 o 
 -17   1   2        3.50       14.05     19.26 o 
 -15   1   2      553.65      557.08     31.58 o 
 -13   1   2      775.85      798.50     26.88 o 
 -11   1   2      305.89      398.91     16.27 o 
  -9   1   2     3332.03     3437.22     37.44 o 
  -7   1   2    22896.39    22840.70    169.02 o 
  -5   1   2    14216.11    13912.25     98.10 o 
  -3   1   2     1959.67     2004.03     18.27 o 
  -1   1   2     5508.89     5458.04     44.56 o 
   1   1   2       25.47       16.16      1.44 o 
   3   1   2      888.90      835.53      8.42 o 
   5   1   2      151.38      199.36      6.90 o 
   7   1   2     3154.42     2986.00     25.69 o 
   9   1   2     9236.76     8807.12     63.99 o 
  11   1   2     1804.88     1815.78     27.61 o 
  13   1   2     2366.37     2400.46     35.24 o 
  15   1   2     1486.99     1515.99     27.62 o 
  17   1   2      705.30      696.14     26.01 o 
  19   1   2       19.07       15.57     12.11 o 
 -20   2   2       74.62       95.04     33.58 o 
 -18   2   2       41.62       48.68     20.59 o 
 -16   2   2        2.01        9.78     13.72 o 
 -14   2   2      146.77      147.36     19.02 o 
 -12   2   2       98.15      106.87     15.04 o 
 -10   2   2     1029.45     1037.12     23.45 o 
  -8   2   2        6.78       10.77      7.16 o 
  -6   2   2      177.88      146.24     22.59 o 
  -4   2   2     3601.74     3478.20     57.13 o 
  -2   2   2        0.54        2.87      2.45 o 
   0   2   2     2376.35     2361.57     12.80 o 
   2   2   2        9.71       13.81      1.23 o 
   4   2   2       99.20       93.79      3.28 o 
   6   2   2      311.53      248.55      5.74 o 
   8   2   2      575.94      605.74     17.43 o 
  10   2   2      154.79      157.50     19.06 o 
  12   2   2      399.27      393.24     12.84 o 
  14   2   2       59.32       57.41      9.69 o 
  16   2   2      121.87      123.04     15.36 o 
  18   2   2        1.89       -2.52      8.98 o 
  20   2   2       39.65       34.52     18.30 o 
 -21   3   2       36.90       49.53     36.87 o 
 -19   3   2      225.61      239.99     87.15 o 
 -17   3   2       52.49       97.65     21.96 o 
 -15   3   2      317.90      257.84     25.67 o 
 -13   3   2     3466.57     3437.64     52.91 o 
 -11   3   2      719.36      693.20     25.53 o 
  -9   3   2      401.50      535.76     17.83 o 
  -7   3   2    19081.08    19496.31    146.31 o 
  -5   3   2     2882.87     2641.63     24.02 o 
  -3   3   2      132.59      181.40      5.61 o 
  -1   3   2     1511.11     1433.55     13.92 o 
   1   3   2    37072.59    37479.96   1129.05 o 
   3   3   2    26947.81    29464.62    665.27 o 
   5   3   2     7383.68     7347.02     42.86 o 
   7   3   2     6459.10     6604.40     74.38 o 
   9   3   2      103.11       75.58      6.64 o 
  11   3   2     2274.69     2393.84     26.35 o 
  13   3   2     1108.27     1146.97     24.58 o 
  15   3   2      176.26      200.29     15.83 o 
  17   3   2      149.58      138.61     29.04 o 
  19   3   2       24.92       17.80     20.85 o 
 -20   4   2      351.57      313.05    131.26 o 
 -18   4   2      173.46      220.56     25.37 o 
 -16   4   2     1144.74     1205.81     18.12 o 
 -14   4   2      168.80      222.44     13.57 o 
 -12   4   2     1954.26     1948.12     30.05 o 
 -10   4   2     1033.25     1103.29     15.65 o 
  -8   4   2     4256.95     4120.14     41.43 o 
  -6   4   2    31975.25    33115.49    221.97 o 
  -4   4   2     1641.61     1602.13     16.59 o 
  -2   4   2    13021.64    12402.63     86.69 o 
   0   4   2     7013.20     6660.00     42.86 o 
   2   4   2     2214.97     1743.76     16.17 o 
   4   4   2     1433.92     1237.78     11.16 o 
   6   4   2     1126.16     1047.02     25.29 o 
   8   4   2     8164.87     8244.59     72.34 o 
  10   4   2     4457.99     4643.66     57.71 o 
  12   4   2     1613.26     1657.60     44.20 o 
  14   4   2     1496.98     1514.31     28.76 o 
  16   4   2      466.56      518.83     30.65 o 
  18   4   2      402.38      389.51    106.69 o 
 -19   5   2       40.32       30.11     21.76 o 
 -17   5   2      502.96      556.20     30.91 o 
 -15   5   2     1904.24     1947.33     41.64 o 
 -13   5   2        4.97        8.07     10.47 o 
 -11   5   2     2152.38     2213.69     37.43 o 
  -9   5   2     3113.93     3229.43     39.04 o 
  -7   5   2     3338.61     3367.76     41.62 o 
  -5   5   2    10343.71    10496.50     77.73 o 
  -3   5   2     4212.33     4020.35     37.28 o 
  -1   5   2    13164.44    12904.65     85.39 o 
   1   5   2     1257.89     1128.11     12.92 o 
   3   5   2    27493.42    27598.30    203.27 o 
   5   5   2       10.05       10.63      2.63 o 
   7   5   2     5989.94     6038.18     56.27 o 
   9   5   2     9037.53     9130.94     88.59 o 
  11   5   2     1541.99     1598.27     28.54 o 
  13   5   2     1004.59      956.16     23.73 o 
  15   5   2     1507.83     1553.07     37.37 o 
  17   5   2      580.77      603.35     36.36 o 
  19   5   2      113.44       73.86     39.10 o 
 -20   6   2       94.37        1.62     17.58 o 
 -18   6   2      111.79       85.41     29.73 o 
 -16   6   2      172.06      160.99     22.42 o 
 -14   6   2        0.79       15.05     13.19 o 
 -12   6   2      212.24      237.78     19.07 o 
 -10   6   2      808.77      795.05     25.27 o 
  -8   6   2      408.29      377.05     21.93 o 
  -6   6   2     1166.24     1129.87     16.21 o 
  -4   6   2      611.56      588.32     15.35 o 
  -2   6   2     1148.61     1142.21     19.23 o 
   0   6   2     2908.42     2710.71     28.62 o 
   2   6   2      935.10      889.80     16.71 o 
   4   6   2      708.95      684.12     14.29 o 
   6   6   2      531.90      549.12      9.03 o 
   8   6   2       94.45      100.33      9.44 o 
  10   6   2        8.60        9.42      8.32 o 
  12   6   2      265.05      284.03     19.03 o 
  14   6   2      137.29      140.87     15.39 o 
  16   6   2       78.06       52.04     22.98 o 
  18   6   2       69.96       67.45     25.63 o 
 -19   7   2      182.26      133.07     74.84 o 
 -17   7   2       87.58       71.20     25.10 o 
 -15   7   2      265.64      256.78     59.74 o 
 -13   7   2     2450.56     2432.24     52.07 o 
 -11   7   2      129.27      147.83     18.28 o 
  -9   7   2     9533.53     9416.78    159.24 o 
  -7   7   2     4589.38     4472.17     98.21 o 
  -5   7   2     8123.88     8258.98    100.21 o 
  -3   7   2     6121.95     5973.66     53.21 o 
  -1   7   2      241.30      246.87     11.38 o 
   1   7   2     4328.13     4032.06     41.53 o 
   3   7   2       20.30       45.46     10.80 o 
   5   7   2       24.28       38.80      8.41 o 
   7   7   2     4303.24     4294.42     46.26 o 
   9   7   2     1149.18     1141.78     28.50 o 
  11   7   2     3478.39     3502.00     46.05 o 
  13   7   2     1126.84     1078.99     28.90 o 
  15   7   2     2029.18     1970.91     68.83 o 
  17   7   2      159.18      135.49     27.08 o 
 -18   8   2      144.82      160.54     43.40 o 
 -16   8   2      159.26      102.16     27.44 o 
 -14   8   2       11.72       21.13     16.32 o 
 -12   8   2      147.79      172.58     20.12 o 
 -10   8   2     3142.82     3038.60     63.24 o 
  -8   8   2     1572.23     1574.44     40.73 o 
  -6   8   2     2005.81     2148.61     30.45 o 
  -4   8   2      483.13      499.44     15.81 o 
  -2   8   2      301.36      394.65     14.61 o 
   0   8   2    12766.12    12350.42     95.77 o 
   2   8   2     1932.21     1938.94     28.54 o 
   4   8   2       86.81       79.66     22.23 o 
   6   8   2     7474.96     7628.68     82.48 o 
   8   8   2     1728.05     1713.48     31.92 o 
  10   8   2     1161.83     1248.60     30.20 o 
  12   8   2      767.18      799.14     34.81 o 
  14   8   2      427.24      523.15     32.12 o 
  16   8   2       19.72        5.22     25.24 o 
 -17   9   2       12.04       24.33     22.67 o 
 -15   9   2      139.89      124.18     27.06 o 
 -13   9   2      102.62       73.81     24.57 o 
 -11   9   2     1293.61     1364.81     36.32 o 
  -9   9   2      355.95      332.91     26.96 o 
  -7   9   2     5958.79     6130.25     69.94 o 
  -5   9   2     1699.34     1687.68     33.11 o 
  -3   9   2     1523.26     1571.06     29.16 o 
  -1   9   2     1334.81     1384.85     23.54 o 
   1   9   2     1202.78     1189.48     24.20 o 
   3   9   2      711.53      722.29     20.32 o 
   5   9   2      192.10      200.42     16.01 o 
   7   9   2     1260.60     1350.15     27.28 o 
   9   9   2     2554.46     2500.22     39.09 o 
  11   9   2     1068.11     1090.53     32.56 o 
  13   9   2     1165.32     1155.78     41.86 o 
  15   9   2      783.98      897.57     57.62 o 
 -14  10   2       55.73       28.33     20.77 o 
 -12  10   2        0.46        5.87     12.83 o 
 -10  10   2      102.94       83.75     23.32 o 
  -8  10   2        0.47       -1.25      3.57 o 
  -6  10   2        8.78        9.54      7.69 o 
  -4  10   2      121.51      106.17     14.27 o 
  -2  10   2       82.38       88.81     17.84 o 
   0  10   2        8.15        9.75     10.66 o 
   2  10   2      399.90      403.74     17.51 o 
   4  10   2      369.34      373.05     18.75 o 
   6  10   2        2.48       -0.46      4.25 o 
   8  10   2       10.15       -4.41      8.57 o 
  10  10   2      145.23       84.43     52.92 o 
  12  10   2       82.41       87.72     19.34 o 
  14  10   2       12.94      -24.11     34.59 o 
 -13  11   2       14.20       19.92     17.55 o 
 -11  11   2      542.29      544.93     35.61 o 
  -9  11   2     2466.08     2339.75     60.87 o 
  -7  11   2      567.97      604.92     19.92 o 
  -5  11   2     2311.26     2227.73     42.46 o 
  -3  11   2     4826.55     4810.30     64.27 o 
  -1  11   2      811.51      782.57     24.95 o 
   1  11   2     1153.45     1080.68     34.63 o 
   3  11   2     2524.54     2595.36     38.82 o 
   5  11   2      881.54      816.99     24.46 o 
   7  11   2     1031.15     1063.30     32.33 o 
   9  11   2     2202.06     2019.12     77.50 o 
  11  11   2     1465.43     1633.58     97.61 o 
 -12  12   2      192.03      212.47     28.36 o 
 -10  12   2      968.98      977.30     44.38 o 
  -8  12   2     3407.72     3470.20     69.89 o 
  -6  12   2     1676.32     1698.83     36.93 o 
  -4  12   2     4371.96     4436.49     72.69 o 
  -2  12   2     1468.61     1419.90     41.96 o 
   0  12   2     2706.42     2841.53     47.83 o 
   2  12   2     1956.13     1861.31     37.86 o 
   4  12   2      658.52      651.29     29.77 o 
   6  12   2     1570.86     1528.67     49.96 o 
   8  12   2     1955.66     1940.86     51.47 o 
  10  12   2     1611.45     1756.39     88.33 o 
  -9  13   2      118.18       59.28     28.20 o 
  -7  13   2      407.59        2.30     23.02 o 
  -5  13   2      252.85      160.01     60.07 o 
  -3  13   2      138.53      104.33     24.28 o 
  -1  13   2      497.76      544.73     32.28 o 
   1  13   2      592.42      708.91     32.56 o 
   3  13   2      162.40      157.99     26.64 o 
   5  13   2      201.53      246.06     27.18 o 
   7  13   2      246.67      181.93     51.23 o 
  -4  14   2        2.90       30.38     22.97 o 
  -2  14   2        0.04        5.50     13.02 o 
   0  14   2      110.36      127.25     27.52 o 
   2  14   2       84.57      112.82     23.26 o 
 -21   1   3      403.76      414.78     51.18 o 
 -19   1   3     1115.14     1210.18     71.91 o 
 -17   1   3       18.48       19.37     16.92 o 
 -15   1   3     1720.59     1758.50     43.16 o 
 -13   1   3     5486.80     5558.89     65.81 o 
 -11   1   3      138.85      127.49     13.11 o 
  -9   1   3    21789.67    21987.12    177.64 o 
  -7   1   3      679.30      630.13     14.03 o 
  -5   1   3    36232.33    35828.57    262.58 o 
  -3   1   3     1762.37     1849.15     16.18 o 
  -1   1   3     8085.46     7874.23     52.79 o 
   1   1   3      965.83      970.54      8.63 o 
   3   1   3     9821.97     9176.10     47.12 o 
   5   1   3     1735.60     1643.07     13.45 o 
   7   1   3     2271.90     2077.58     18.94 o 
   9   1   3     4026.71     3987.89     29.90 o 
  11   1   3     1396.79     1421.57     18.94 o 
  13   1   3      912.91      815.62     17.59 o 
  15   1   3      644.27      685.70     19.08 o 
  17   1   3        3.43       15.90      9.53 o 
  19   1   3       29.46       27.57     16.13 o 
 -20   2   3      457.97      584.14     52.37 o 
 -18   2   3        8.52       15.86     20.54 o 
 -16   2   3     1590.33     1657.14     50.03 o 
 -14   2   3     1502.79     1548.26     38.63 o 
 -12   2   3     6395.46     6826.75     79.88 o 
 -10   2   3     3332.07     3716.76     41.33 o 
  -8   2   3    31015.02    31504.52    247.55 o 
  -6   2   3    36575.02    36835.65    248.29 o 
  -4   2   3     5219.99     5471.78     35.88 o 
  -2   2   3     3854.53     3773.81     22.16 o 
   0   2   3     5662.90     5556.06     54.02 o 
   2   2   3     1076.59      901.68     10.97 o 
   4   2   3       21.07       40.75      2.46 o 
   6   2   3     8550.80     8536.97     55.56 o 
   8   2   3     3917.23     3984.86     35.92 o 
  10   2   3     2993.20     3000.50     29.77 o 
  12   2   3     1115.96     1243.29     21.43 o 
  14   2   3      992.30     1109.88     23.74 o 
  16   2   3       67.97       82.06     12.14 o 
  18   2   3      660.12      791.98     31.77 o 
 -21   3   3      149.75       73.92     64.47 o 
 -19   3   3      154.79       95.32     76.66 o 
 -17   3   3       23.48       16.71     19.23 o 
 -15   3   3      787.48      754.19     36.67 o 
 -13   3   3      465.48      419.06     30.90 o 
 -11   3   3        7.10       13.72     10.52 o 
  -9   3   3      371.21      306.62     13.31 o 
  -7   3   3     4990.03     4493.64     79.18 o 
  -5   3   3      218.02      118.47      6.94 o 
  -3   3   3       46.20       34.31      4.79 o 
  -1   3   3      975.23     1196.74     10.08 o 
   1   3   3    14256.33    14319.19    103.04 o 
   3   3   3     2902.71     3296.77     33.41 o 
   5   3   3     9014.31     9115.74     56.77 o 
   7   3   3      790.55      813.58     11.64 o 
   9   3   3     3130.53     3148.24     34.31 o 
  11   3   3      805.95      810.87     19.94 o 
  13   3   3       36.71       58.03      8.53 o 
  15   3   3       51.12       74.59     10.61 o 
  17   3   3       43.37       41.44     15.17 o 
  19   3   3       17.79       25.41     18.01 o 
 -20   4   3       11.01        6.80     16.32 o 
 -18   4   3       21.56        4.90     14.93 o 
 -16   4   3     1049.08     1010.90     31.59 o 
 -14   4   3     2771.21     2740.28     33.16 o 
 -12   4   3     1785.89     1795.21     23.34 o 
 -10   4   3       14.72       15.12      7.26 o 
  -8   4   3      578.86      647.47     15.84 o 
  -6   4   3      662.10      648.50     14.30 o 
  -4   4   3      606.06      599.99     12.09 o 
  -2   4   3     1206.01     1165.83     13.20 o 
   0   4   3     2100.36     1982.37     29.83 o 
   2   4   3     1019.34      983.20     10.03 o 
   4   4   3     1842.93     1910.33     13.27 o 
   6   4   3      332.22      400.94      6.46 o 
   8   4   3      353.84      375.89      9.43 o 
  10   4   3      807.76      839.95     21.01 o 
  12   4   3      170.99      149.93     14.80 o 
  14   4   3      162.49      133.51     13.31 o 
  16   4   3      456.22      476.27     30.57 o 
  18   4   3      100.37       78.63     20.60 o 
 -19   5   3      572.28      617.54     44.75 o 
 -17   5   3      228.84      251.82     28.09 o 
 -15   5   3      931.35      835.20     40.90 o 
 -13   5   3      599.20      631.23     16.68 o 
 -11   5   3     3246.45     3159.32     40.09 o 
  -9   5   3     3382.71     3502.89     35.67 o 
  -7   5   3     1966.37     2040.54     24.06 o 
  -5   5   3    13575.18    13954.54     96.79 o 
  -3   5   3     1359.50     1146.01     16.68 o 
  -1   5   3      283.00      254.57      9.36 o 
   1   5   3    10947.19    10654.86     71.50 o 
   3   5   3     6826.81     6449.70     42.27 o 
   5   5   3     2991.60     2940.31     20.24 o 
   7   5   3     6730.71     7171.19     48.31 o 
   9   5   3     7912.86     7904.45     67.54 o 
  11   5   3     1210.16     1332.85     28.48 o 
  13   5   3      478.38      506.77     21.53 o 
  15   5   3      850.59      858.34     31.38 o 
  17   5   3      208.84      168.19     60.40 o 
 -20   6   3      195.19      130.78     72.77 o 
 -18   6   3      230.47      135.68     71.94 o 
 -16   6   3      382.18      388.82     60.23 o 
 -14   6   3     2596.20     2630.71     52.67 o 
 -12   6   3     1674.78     1816.53     43.67 o 
 -10   6   3     8023.21     7815.43     79.54 o 
  -8   6   3     5912.99     5882.27     63.34 o 
  -6   6   3    18634.93    18492.43    130.94 o 
  -4   6   3     5563.20     5355.82     52.24 o 
  -2   6   3     3126.44     2796.92     29.56 o 
   0   6   3     2417.25     2207.51     25.45 o 
   2   6   3     5128.74     4767.64     37.21 o 
   4   6   3     2578.89     2443.10     22.86 o 
   6   6   3      183.17      209.86      7.25 o 
   8   6   3    11691.83    11806.41     95.84 o 
  10   6   3     1541.83     1479.79     27.61 o 
  12   6   3      953.18     1050.30     32.92 o 
  14   6   3      480.24      469.54     25.08 o 
  16   6   3      820.69      940.28     35.34 o 
 -19   7   3      103.13       57.50     36.86 o 
 -17   7   3      852.02      841.87    141.34 o 
 -15   7   3     1651.82     1741.90     52.62 o 
 -13   7   3      805.07      781.69     30.40 o 
 -11   7   3     5163.18     5136.70     68.94 o 
  -9   7   3     1559.93     1619.58     34.76 o 
  -7   7   3     7462.20     7470.17     61.81 o 
  -5   7   3     6877.28     7005.83     65.36 o 
  -3   7   3     1367.66     1253.85     21.39 o 
  -1   7   3     1301.87     1250.45     23.78 o 
   1   7   3     7430.21     7113.32     56.13 o 
   3   7   3      863.45      759.79     13.38 o 
   5   7   3      290.17      331.78      8.69 o 
   7   7   3     3684.18     3693.73     45.78 o 
   9   7   3     1361.63     1311.18     24.74 o 
  11   7   3       73.99       78.67     22.27 o 
  13   7   3      507.18      541.94     18.88 o 
  15   7   3       42.68       61.40     30.83 o 
  17   7   3        6.91      -10.91     27.72 o 
 -18   8   3        2.02       -8.70     17.21 o 
 -16   8   3       45.57       32.70     21.20 o 
 -14   8   3      167.05      175.42     38.29 o 
 -12   8   3       91.16       89.18     22.97 o 
 -10   8   3      192.22      209.39     21.55 o 
  -8   8   3      520.79      579.24     23.53 o 
  -6   8   3        4.35        7.99      6.84 o 
  -4   8   3      866.82      874.74     25.35 o 
  -2   8   3     2687.03     2628.41     36.08 o 
   0   8   3     1125.01     1136.79     21.16 o 
   2   8   3      315.65      317.06     12.54 o 
   4   8   3      278.86      305.53     11.52 o 
   6   8   3        9.18        8.28      6.51 o 
   8   8   3       18.26       29.10     10.57 o 
  10   8   3       44.44       32.74     10.01 o 
  12   8   3      356.66      360.57     65.30 o 
  14   8   3        5.00        7.65     25.02 o 
  16   8   3       16.16       19.56     37.27 o 
 -17   9   3      654.06      664.18     59.59 o 
 -15   9   3      353.89      282.21    111.65 o 
 -13   9   3      822.83      811.26     41.16 o 
 -11   9   3     1803.27     1797.40     55.87 o 
  -9   9   3      334.16      352.43     25.87 o 
  -7   9   3     3949.15     3901.22     59.23 o 
  -5   9   3      608.59      687.57     23.99 o 
  -3   9   3     1882.12     1822.84     36.47 o 
  -1   9   3      548.98      632.95     22.00 o 
   1   9   3     2882.22     2749.72     32.57 o 
   3   9   3      430.36      450.50     17.96 o 
   5   9   3     2858.26     2898.33     33.26 o 
   7   9   3     1525.85     1486.21     27.23 o 
   9   9   3     1024.05     1039.40     24.34 o 
  11   9   3      424.86      435.29     77.17 o 
  13   9   3       72.56       35.93     44.95 o 
  15   9   3        3.11        2.01     19.01 o 
 -14  10   3     1283.98     1310.30     49.80 o 
 -12  10   3     1981.46     2011.60     49.13 o 
 -10  10   3     2805.77     2806.54     51.90 o 
  -8  10   3     5207.12     4891.22    105.92 o 
  -6  10   3     7231.19     7434.93     80.22 o 
  -4  10   3     2654.30     2640.12     39.75 o 
  -2  10   3     1703.81     1659.07     34.22 o 
   0  10   3     1148.31     1240.61     29.48 o 
   2  10   3      886.46      928.14     27.46 o 
   4  10   3      960.31     1040.79     31.85 o 
   6  10   3      268.22      261.70     11.14 o 
   8  10   3     1868.57     2009.25     64.88 o 
  10  10   3     1426.28     1301.39     47.75 o 
  12  10   3      249.56      314.15     53.56 o 
 -13  11   3      777.05      854.19     75.18 o 
 -11  11   3      524.27      512.33     34.64 o 
  -9  11   3      431.86      494.52     33.92 o 
  -7  11   3     2102.66     2152.54     38.24 o 
  -5  11   3      977.08      969.66     32.87 o 
  -3  11   3      262.49      265.33     21.25 o 
  -1  11   3     2601.23     2529.65     48.43 o 
   1  11   3      444.37      460.07     26.63 o 
   3  11   3     3513.94     3496.26     47.81 o 
   5  11   3      332.80      312.06     20.78 o 
   7  11   3     1895.43     1881.25     70.81 o 
   9  11   3     1533.39     1539.64    118.47 o 
  11  11   3      438.91      454.40     72.76 o 
 -12  12   3       14.21       15.90     18.46 o 
 -10  12   3       40.16       22.33     18.22 o 
  -8  12   3      103.80       39.06     35.06 o 
  -6  12   3       49.03       32.83     14.05 o 
  -4  12   3        5.12        3.17     10.47 o 
  -2  12   3      198.08      214.68     24.04 o 
   0  12   3      103.01       98.19     19.01 o 
   2  12   3       18.85       16.98     12.26 o 
   4  12   3      121.26      140.68     16.78 o 
   6  12   3       14.69        7.36      9.99 o 
   8  12   3        6.49       19.62     30.37 o 
  10  12   3       10.51       32.71     36.50 o 
  -9  13   3      267.13      159.91     69.64 o 
  -7  13   3      420.19        5.56     21.77 o 
  -5  13   3       33.87        9.65     14.00 o 
  -3  13   3      353.90      362.89     71.27 o 
  -1  13   3      167.83      121.76     22.10 o 
   1  13   3       87.62       91.72     21.13 o 
   3  13   3      272.75      239.11     26.34 o 
   5  13   3      485.29      577.82     29.32 o 
   7  13   3      904.26     1017.08     72.61 o 
  -4  14   3     1083.66     1138.44     47.04 o 
  -2  14   3      406.07      392.47     74.23 o 
   0  14   3      662.84      714.52     41.35 o 
   2  14   3      646.28      705.56     74.67 o 
 -22   0   4      733.43      723.86     91.60 o 
 -20   0   4     1118.96     1088.90     90.08 o 
 -18   0   4     2693.72     2728.98     79.64 o 
 -16   0   4      163.56      199.37     49.81 o 
 -14   0   4     7525.70     7587.64    133.90 o 
 -12   0   4    18094.35    18385.44    228.94 o 
 -10   0   4     1358.72     1498.60     36.22 o 
  -8   0   4    11051.52    11181.38    135.92 o 
  -6   0   4    32961.43    34396.60    369.04 o 
  -4   0   4    18142.34    19456.02    193.93 o 
  -2   0   4       24.68       28.05      5.26 o 
   0   0   4    27467.91    26945.65    187.11 o 
   2   0   4    29634.33    30337.76    213.86 o 
   4   0   4    11735.80    11579.39     80.05 o 
   6   0   4    39839.64    42509.55   1153.52 o 
   8   0   4    24118.11    24690.37    254.02 o 
  10   0   4     1787.91     1951.66     32.10 o 
  12   0   4     7499.80     7454.22     80.72 o 
  14   0   4      343.94      411.28     24.23 o 
  16   0   4     1470.61     1492.53     56.03 o 
  18   0   4      892.20      904.37     54.96 o 
 -21   1   4        1.72       17.93     28.58 o 
 -19   1   4        2.64        5.33     16.68 o 
 -17   1   4       39.49       18.53     17.59 o 
 -15   1   4      136.61      128.66     22.81 o 
 -13   1   4      529.44      560.52     25.22 o 
 -11   1   4     3756.60     3744.64     47.24 o 
  -9   1   4      752.17      781.23     18.69 o 
  -7   1   4     8823.50     8800.07     98.25 o 
  -5   1   4     8784.53     9425.26     71.77 o 
  -3   1   4       12.01       13.36      3.82 o 
  -1   1   4       66.32       82.36      9.07 o 
   1   1   4     6294.26     5811.82     30.62 o 
   3   1   4      625.13      540.08      5.67 o 
   5   1   4      356.74      308.12      5.90 o 
   7   1   4     1012.41     1049.76     18.25 o 
   9   1   4     1367.67     1433.24     17.92 o 
  11   1   4      638.72      606.88     15.24 o 
  13   1   4      176.99      169.14     11.94 o 
  15   1   4      572.55      625.28     22.09 o 
  17   1   4      368.27      343.72     20.04 o 
  19   1   4      322.22      363.34     29.64 o 
 -20   2   4       16.61       11.45     19.93 o 
 -18   2   4       16.26       20.48     18.87 o 
 -16   2   4      634.75      665.77     34.49 o 
 -14   2   4       17.64        7.52     12.50 o 
 -12   2   4      174.49      197.05     18.34 o 
 -10   2   4      487.75      515.96     19.77 o 
  -8   2   4      559.48      675.37     16.94 o 
  -6   2   4       10.19       28.11      5.83 o 
  -4   2   4      717.11      615.28     10.68 o 
  -2   2   4      184.85      148.78      6.92 o 
   0   2   4        5.33        7.13      2.78 o 
   2   2   4     2704.63     2730.95     26.01 o 
   4   2   4        1.49       15.02      2.69 o 
   6   2   4      219.50      168.82      7.62 o 
   8   2   4       39.13       45.12      6.11 o 
  10   2   4       50.56       51.39      7.37 o 
  12   2   4      103.07       94.44      9.16 o 
  14   2   4        3.27        1.57      5.93 o 
  16   2   4       84.64       75.87     13.22 o 
  18   2   4       17.30        0.22     11.28 o 
 -21   3   4       16.21        8.24     20.41 o 
 -19   3   4        6.58       -0.82     12.95 o 
 -17   3   4        8.19        9.30     18.83 o 
 -15   3   4     1904.30     1907.28     47.84 o 
 -13   3   4      397.85      374.95     25.08 o 
 -11   3   4     1889.17     1771.20     27.06 o 
  -9   3   4     4819.79     4802.58     47.01 o 
  -7   3   4     2346.18     2874.26     29.37 o 
  -5   3   4      432.60      341.33     14.66 o 
  -3   3   4     2302.11     2054.48     19.58 o 
  -1   3   4     8546.69     9382.71     62.19 o 
   1   3   4     2427.19     2205.54     17.35 o 
   3   3   4     5307.65     5016.22     43.78 o 
   5   3   4     3661.08     3575.83     27.04 o 
   7   3   4      139.65      161.87      5.28 o 
   9   3   4     7021.75     7115.80     50.32 o 
  11   3   4       72.20       46.26      8.35 o 
  13   3   4       94.24       90.59     10.57 o 
  15   3   4      661.98      718.73     17.93 o 
  17   3   4       14.72       26.21     15.06 o 
 -20   4   4      220.29       58.66     71.03 o 
 -18   4   4       61.52       70.39     27.20 o 
 -16   4   4      402.99      421.31     17.37 o 
 -14   4   4     2511.63     2587.67     39.84 o 
 -12   4   4     4175.18     4466.27     52.90 o 
 -10   4   4      650.14      717.13     19.60 o 
  -8   4   4    11506.96    11477.46     96.94 o 
  -6   4   4     3400.46     3324.00     34.78 o 
  -4   4   4     2876.65     2596.31     24.22 o 
  -2   4   4      379.15      371.89     18.27 o 
   0   4   4     2307.69     2118.66     15.31 o 
   2   4   4    18573.74    17922.31    161.68 o 
   4   4   4     2896.77     2857.80     29.56 o 
   6   4   4     4349.60     4404.08     26.21 o 
   8   4   4     8043.33     8443.04     68.95 o 
  10   4   4     1621.54     1565.91     27.00 o 
  12   4   4      398.68      415.57     15.23 o 
  14   4   4      263.42      327.01     16.41 o 
  16   4   4      513.35      538.21     21.87 o 
  18   4   4      199.97       84.21    112.40 o 
 -19   5   4      363.06      219.41    100.14 o 
 -17   5   4      248.67      190.63     74.06 o 
 -15   5   4      255.12      252.12     15.35 o 
 -13   5   4     8143.13     8231.49     79.33 o 
 -11   5   4      121.12      146.46     13.11 o 
  -9   5   4     1187.91     1293.89     23.77 o 
  -7   5   4    10142.83    10507.44     86.22 o 
  -5   5   4     2414.72     2526.64     22.92 o 
  -3   5   4      560.26      613.98     10.70 o 
  -1   5   4     6575.20     6406.21     44.67 o 
   1   5   4     4403.66     4369.05     29.98 o 
   3   5   4     5439.30     5527.46     37.50 o 
   5   5   4     2664.54     2681.63     33.06 o 
   7   5   4     7711.72     7888.09     57.52 o 
   9   5   4     1902.92     1859.98     33.34 o 
  11   5   4     1654.77     1636.40     28.83 o 
  13   5   4      378.65      282.16    175.93 o 
  15   5   4      347.87       -1.38     13.75 o 
  17   5   4      556.07      428.00    285.57 o 
 -20   6   4       52.95       22.30     22.96 o 
 -18   6   4      164.16       42.08     35.76 o 
 -16   6   4       41.86       41.12     22.87 o 
 -14   6   4      131.15      128.52     22.08 o 
 -12   6   4      616.41      653.23     17.01 o 
 -10   6   4      115.44      104.92     11.29 o 
  -8   6   4      513.86      563.09     20.14 o 
  -6   6   4       12.70       26.39      8.18 o 
  -4   6   4      405.19      435.30     13.99 o 
  -2   6   4      150.36      158.64     11.79 o 
   0   6   4      868.66      875.55     16.65 o 
   2   6   4        2.32       -4.34     10.53 o 
   4   6   4      298.71      336.69      9.04 o 
   6   6   4     1369.38     1354.24     18.12 o 
   8   6   4      167.02      149.00      5.64 o 
  10   6   4      331.37      325.32     14.05 o 
  12   6   4      148.30      142.79     38.54 o 
  14   6   4      113.08       70.80     20.06 o 
  16   6   4       68.90        0.49     16.79 o 
 -19   7   4       24.83       -1.28     15.71 o 
 -17   7   4       11.36       -6.65     15.08 o 
 -15   7   4      299.89      299.92     68.10 o 
 -13   7   4     1119.24     1081.10     35.30 o 
 -11   7   4     1694.68     1827.39     38.68 o 
  -9   7   4     6401.39     6302.01     74.04 o 
  -7   7   4     2086.38     2198.93     27.54 o 
  -5   7   4     9025.29     8794.51     70.09 o 
  -3   7   4      662.37      652.88     19.78 o 
  -1   7   4     5151.19     4957.00     48.84 o 
   1   7   4      775.66      748.78     18.12 o 
   3   7   4     1649.61     1626.42     27.29 o 
   5   7   4     3079.16     3093.49     37.66 o 
   7   7   4      365.89      356.40      9.74 o 
   9   7   4     1266.56     1316.97     22.10 o 
  11   7   4     1043.77      981.96     22.16 o 
  13   7   4       99.83       50.30     50.06 o 
  15   7   4      575.02      545.85    158.27 o 
 -18   8   4        7.43        4.69     17.51 o 
 -16   8   4      424.36      238.13    130.03 o 
 -14   8   4      258.84      247.02     52.01 o 
 -12   8   4       35.91       29.21     17.16 o 
 -10   8   4      589.77      654.43     29.83 o 
  -8   8   4      201.77      155.73     11.56 o 
  -6   8   4     1517.56     1497.14     25.13 o 
  -4   8   4      105.19      163.42     15.39 o 
  -2   8   4     1016.42     1000.50     23.74 o 
   0   8   4      188.68      155.64     12.82 o 
   2   8   4     4032.22     4071.86     69.84 o 
   4   8   4     2265.94     2327.36     26.30 o 
   6   8   4     1321.43     1298.00     20.00 o 
   8   8   4     2106.32     2205.87     46.29 o 
  10   8   4     2420.22     2259.77     73.04 o 
  12   8   4       42.99       27.31     28.52 o 
  14   8   4       49.23       27.46     41.76 o 
 -17   9   4       20.40       -3.80     21.86 o 
 -15   9   4       45.52       35.83     23.01 o 
 -13   9   4      681.81      788.62     39.17 o 
 -11   9   4       30.95       36.36     17.76 o 
  -9   9   4      708.76      749.09     32.19 o 
  -7   9   4     2393.91     2392.47     32.92 o 
  -5   9   4      504.39      577.76     23.86 o 
  -3   9   4      961.58      944.11     27.38 o 
  -1   9   4        8.54       12.05      9.19 o 
   1   9   4     2401.98     2554.70     39.19 o 
   3   9   4      261.07      285.93     20.37 o 
   5   9   4      296.68      307.26     10.91 o 
   7   9   4      621.53      590.22     10.82 o 
   9   9   4     1066.87     1100.97     30.06 o 
  11   9   4      298.29      123.10    147.35 o 
  13   9   4      221.17      159.55    133.62 o 
 -14  10   4      279.20      241.80     47.54 o 
 -12  10   4       22.54       15.04     17.30 o 
 -10  10   4       15.46        9.95     14.90 o 
  -8  10   4        9.66       12.67     11.09 o 
  -6  10   4       33.61       34.31     12.47 o 
  -4  10   4       45.42       40.19     12.93 o 
  -2  10   4      105.84       98.22     16.05 o 
   0  10   4      219.09      226.28     19.09 o 
   2  10   4       45.82       51.19     13.21 o 
   4  10   4      161.47      113.06     18.70 o 
   6  10   4       47.09       70.15     13.67 o 
   8  10   4       31.60       33.46     29.19 o 
  10  10   4      193.11      188.37     44.07 o 
  12  10   4       40.50        9.52     28.63 o 
 -13  11   4      954.65     1044.71     53.01 o 
 -11  11   4     1110.02     1125.92     41.98 o 
  -9  11   4      302.37      285.01    113.71 o 
  -7  11   4     2132.41     2091.22     41.64 o 
  -5  11   4      884.46      963.92     29.90 o 
  -3  11   4       15.61       19.51     14.60 o 
  -1  11   4     1902.85     1928.36     39.57 o 
   1  11   4     1313.26     1391.96     37.34 o 
   3  11   4      572.37      570.45     25.50 o 
   5  11   4     2254.78     2303.82     52.63 o 
   7  11   4     1836.08     1831.15     70.47 o 
   9  11   4      559.66      600.41     61.43 o 
  11  11   4      280.03      258.27     65.28 o 
 -10  12   4     1998.81     2010.38     53.31 o 
  -8  12   4      903.98      920.81     38.97 o 
  -6  12   4     3114.56     3240.28     59.16 o 
  -4  12   4      888.10      932.82     39.35 o 
  -2  12   4      941.69     1041.15     38.33 o 
   0  12   4     2361.37     2391.56     53.23 o 
   2  12   4     1693.45     1725.35     44.78 o 
   4  12   4     2477.32     2551.56     56.64 o 
   6  12   4     1847.12     1848.37     66.87 o 
   8  12   4     1598.58     1669.39    100.76 o 
  -7  13   4      114.57       46.25     25.26 o 
  -5  13   4       97.47       29.49     20.11 o 
  -3  13   4       11.12        5.86     14.97 o 
  -1  13   4        9.66       10.19     14.36 o 
   1  13   4      550.51      563.81     32.16 o 
   3  13   4      439.55      441.81     39.26 o 
   5  13   4       51.30       52.64     29.58 o 
 -21   1   5       96.36       84.60     39.71 o 
 -19   1   5      211.03      213.81     69.26 o 
 -17   1   5      667.58      699.78     36.75 o 
 -15   1   5     2040.46     2110.77     51.52 o 
 -13   1   5     2137.98     2166.53     42.54 o 
 -11   1   5     7437.22     7984.78     81.68 o 
  -9   1   5      241.62      258.09     19.16 o 
  -7   1   5     3774.05     4218.49     42.80 o 
  -5   1   5     9170.39     9217.04    155.08 o 
  -3   1   5     1259.70     1321.07     17.65 o 
  -1   1   5    17466.81    16750.47    121.49 o 
   1   1   5    12716.34    12789.97     74.76 o 
   3   1   5     9334.57     9045.66     46.51 o 
   5   1   5     7044.81     6924.04     44.21 o 
   7   1   5     4518.65     4552.56     32.67 o 
   9   1   5     1217.35     1131.24     16.74 o 
  11   1   5      468.59      478.89     14.09 o 
  13   1   5      437.96      456.73     18.51 o 
  15   1   5       87.31      135.79     14.52 o 
  17   1   5       58.94       88.36     15.74 o 
 -20   2   5      113.07      142.20     63.88 o 
 -18   2   5      332.88      323.57    112.52 o 
 -16   2   5      353.86      447.70     32.46 o 
 -14   2   5     3885.59     3970.78     56.70 o 
 -12   2   5     5880.43     6437.09     78.12 o 
 -10   2   5     3044.37     3152.87     42.57 o 
  -8   2   5     8079.36     8643.85     65.33 o 
  -6   2   5     4286.26     4614.19     38.58 o 
  -4   2   5    25007.46    26347.78    357.24 o 
  -2   2   5     1741.00     1624.22     14.21 o 
   0   2   5    10831.33    10891.86     59.22 o 
   2   2   5    43756.93    42586.92    313.65 o 
   4   2   5     5080.68     4873.42     25.35 o 
   6   2   5      651.68      733.94      8.78 o 
   8   2   5     4150.64     4176.52     31.97 o 
  10   2   5     1133.10     1177.42     18.91 o 
  12   2   5      187.05      207.11     10.85 o 
  14   2   5       80.93      124.94     11.61 o 
  16   2   5     1658.39     1843.73     32.23 o 
  18   2   5      219.88      241.94     24.76 o 
 -21   3   5      138.72       63.75     59.44 o 
 -19   3   5       59.90       48.50     25.24 o 
 -17   3   5      246.89      303.89     32.06 o 
 -15   3   5      881.40      951.90     45.88 o 
 -13   3   5     1477.10     1536.91     30.31 o 
 -11   3   5      948.67     1002.90     21.91 o 
  -9   3   5       99.45       76.75      9.16 o 
  -7   3   5      145.01      272.13     10.86 o 
  -5   3   5      993.72      858.04     15.05 o 
  -3   3   5      202.71      346.15      8.38 o 
  -1   3   5      743.76      964.91     13.81 o 
   1   3   5     8181.98     7878.30     46.41 o 
   3   3   5     4145.37     4051.39     37.70 o 
   5   3   5      522.72      519.46     16.10 o 
   7   3   5      396.94      380.24     10.23 o 
   9   3   5     2516.31     2586.11     29.36 o 
  11   3   5        5.55        1.69      4.31 o 
  13   3   5       41.16       54.53      8.45 o 
  15   3   5      112.49      130.95     17.23 o 
  17   3   5      144.39       -1.28     16.01 o 
 -20   4   5        0.72        2.32     16.93 o 
 -18   4   5        0.59        3.54     11.53 o 
 -16   4   5       41.54       41.70     11.96 o 
 -14   4   5      283.45      308.68     18.97 o 
 -12   4   5        0.05       -3.08      5.79 o 
 -10   4   5      219.79      216.67     13.87 o 
  -8   4   5     2723.08     2867.92     57.06 o 
  -6   4   5     3016.35     3082.57     35.28 o 
  -4   4   5      166.51      149.98      8.42 o 
  -2   4   5     1338.95     1518.88     19.05 o 
   0   4   5      896.22      912.74     17.19 o 
   2   4   5       91.26      131.64     10.88 o 
   4   4   5      383.41      391.30     14.41 o 
   6   4   5      314.37      246.46     12.43 o 
   8   4   5        5.36        3.68      1.77 o 
  10   4   5        0.54        4.76      3.70 o 
  12   4   5        0.94       -0.51      4.72 o 
  14   4   5      127.63       75.05     21.77 o 
  16   4   5      190.60       -0.50     14.54 o 
 -19   5   5      479.54      438.53    138.93 o 
 -17   5   5      445.24      433.13     18.91 o 
 -15   5   5     2751.08     2797.13     43.12 o 
 -13   5   5     2303.97     2251.57     33.34 o 
 -11   5   5     2682.46     2857.01     38.40 o 
  -9   5   5      602.83      597.27     17.95 o 
  -7   5   5     6283.87     6598.21     63.33 o 
  -5   5   5      229.09      262.81     10.74 o 
  -3   5   5      356.79      377.35     10.51 o 
  -1   5   5     9815.11     9943.67     63.50 o 
   1   5   5     2356.06     2361.23     17.42 o 
   3   5   5     5055.35     5091.63     50.21 o 
   5   5   5     8019.57     8162.69     76.46 o 
   7   5   5     1513.11     1406.66     26.76 o 
   9   5   5     1686.74     1715.35     52.88 o 
  11   5   5      610.91      642.50     22.57 o 
  13   5   5      615.97      610.93    352.02 o 
  15   5   5      223.76        2.10     16.78 o 
  17   5   5      354.26       -1.12     18.83 o 
 -20   6   5      253.56       97.17     74.13 o 
 -18   6   5      254.48        0.30     13.41 o 
 -16   6   5      517.34      400.01    158.52 o 
 -14   6   5     2802.20     2954.61     46.42 o 
 -12   6   5     4709.68     5085.65     57.08 o 
 -10   6   5     1277.83     1416.21     25.17 o 
  -8   6   5     4004.84     4048.28     40.33 o 
  -6   6   5    10518.91    10350.44     77.08 o 
  -4   6   5      855.12      774.22     15.21 o 
  -2   6   5     9273.56     8929.93     65.67 o 
   0   6   5     5885.91     5934.98     46.24 o 
   2   6   5    13000.19    12572.15     80.58 o 
   4   6   5     3292.28     3204.70     42.74 o 
   6   6   5     5052.50     5207.20     90.22 o 
   8   6   5      738.11      689.29     18.60 o 
  10   6   5     1075.71     1197.86     52.15 o 
  12   6   5      646.09      655.69     58.13 o 
  14   6   5      103.19        0.04     13.85 o 
  16   6   5      562.90      507.59    334.23 o 
 -19   7   5      265.00      116.81     80.86 o 
 -17   7   5      281.82        1.03     18.55 o 
 -15   7   5     1167.78     1177.19     40.82 o 
 -13   7   5     4286.27     4424.58     70.50 o 
 -11   7   5      828.65      884.31     36.30 o 
  -9   7   5     2366.19     2274.77     42.72 o 
  -7   7   5     4981.11     5104.59     53.72 o 
  -5   7   5     2340.01     2222.42     32.14 o 
  -3   7   5     5341.09     5347.45     46.82 o 
  -1   7   5     2968.53     2816.61     29.29 o 
   1   7   5     5199.36     5267.55     47.47 o 
   3   7   5    10494.03    10486.59     72.69 o 
   5   7   5     1448.70     1491.75     32.05 o 
   7   7   5     1756.77     1760.58     35.16 o 
   9   7   5     1579.00     1821.29     62.94 o 
  11   7   5      985.05     1009.35     56.22 o 
  13   7   5        4.11       -1.23     18.25 o 
  15   7   5      202.43        2.24     21.76 o 
 -18   8   5       39.11       34.05     24.79 o 
 -16   8   5       68.93       26.69     19.88 o 
 -14   8   5       30.90       36.86     20.07 o 
 -12   8   5       64.25       66.59     20.62 o 
 -10   8   5      114.84      119.64     20.16 o 
  -8   8   5       65.35       67.03     10.87 o 
  -6   8   5      145.64      158.47     15.33 o 
  -4   8   5      158.90      156.37     14.85 o 
  -2   8   5       30.35       52.70      8.98 o 
   0   8   5      127.31      139.69     10.14 o 
   2   8   5      174.11      158.36     14.58 o 
   4   8   5      536.61      546.77      8.63 o 
   6   8   5       51.11       26.34     14.44 o 
   8   8   5       64.80       71.25     12.67 o 
  10   8   5       68.28       46.97     39.21 o 
  12   8   5        3.23       -6.13     23.99 o 
  14   8   5       15.28       17.85     43.35 o 
 -17   9   5      535.76      222.47     99.59 o 
 -15   9   5     1396.36     1392.90     51.50 o 
 -13   9   5     1565.32     1644.46     46.56 o 
 -11   9   5     1083.46     1125.46     37.40 o 
  -9   9   5     2264.64     2236.33     44.78 o 
  -7   9   5      181.08      203.78     17.50 o 
  -5   9   5     1178.04     1123.26     25.94 o 
  -3   9   5      775.86      828.46     22.34 o 
  -1   9   5     1810.07     1791.55     40.19 o 
   1   9   5     2536.83     2623.33     42.83 o 
   3   9   5     4345.80     4324.62     88.97 o 
   5   9   5     2249.63     2153.52     51.66 o 
   7   9   5     1184.32     1223.53     31.32 o 
   9   9   5     1614.26     1846.77     88.19 o 
  11   9   5       46.07       16.22     27.95 o 
  13   9   5      198.94      133.95    120.38 o 
 -14  10   5      736.22      796.60     41.39 o 
 -12  10   5     1895.06     1887.26     53.84 o 
 -10  10   5     1423.59     1477.40     45.74 o 
  -8  10   5     2729.40     2773.81     47.73 o 
  -6  10   5     4064.76     4112.36     51.86 o 
  -4  10   5     3359.69     3436.28     43.69 o 
  -2  10   5     2732.80     2769.27     44.12 o 
   0  10   5     5626.95     5659.07     75.16 o 
   2  10   5     3603.13     3634.29     52.32 o 
   4  10   5     2385.11     2284.30     59.34 o 
   6  10   5     1235.03     1338.55     46.24 o 
   8  10   5      978.64      941.23     75.16 o 
  10  10   5      184.07      250.59     48.59 o 
  12  10   5      204.44        4.78     38.90 o 
 -13  11   5     1372.09     1438.05     54.63 o 
 -11  11   5      855.87      861.01     42.81 o 
  -9  11   5      244.88      230.26     93.40 o 
  -7  11   5     1142.12     1187.13     32.53 o 
  -5  11   5      537.75      643.46     25.35 o 
  -3  11   5      615.73      610.20     26.31 o 
  -1  11   5      381.27      415.09     25.40 o 
   1  11   5     2303.32     2392.43     57.76 o 
   3  11   5     2060.39     2010.60     51.34 o 
   5  11   5      528.17      523.42     26.35 o 
   7  11   5     1679.84     1718.87     64.57 o 
   9  11   5      455.59      481.56     70.89 o 
 -10  12   5       36.96       30.85     20.15 o 
  -8  12   5        2.80        4.63     15.63 o 
  -6  12   5       25.25       44.67     17.44 o 
  -4  12   5       26.10       33.87     14.06 o 
  -2  12   5       15.55       11.96     16.73 o 
   0  12   5      104.55      100.22     19.44 o 
   2  12   5        1.02       12.50     16.31 o 
   4  12   5        0.46        2.67     20.78 o 
   6  12   5      179.89      180.73     43.25 o 
  -7  13   5       46.23       35.89     20.23 o 
  -5  13   5      109.21       98.71     21.45 o 
  -3  13   5        6.81        7.77     13.21 o 
  -1  13   5      101.80       67.85     24.15 o 
   1  13   5      424.76      357.64     39.97 o 
   3  13   5      396.55      441.07     50.02 o 
 -20   0   6     1253.02     1306.96     73.08 o 
 -18   0   6     2649.98     2733.20     89.88 o 
 -16   0   6     7752.79     7641.53    135.39 o 
 -14   0   6     8434.75     8507.06    149.23 o 
 -12   0   6     3717.23     3749.01     82.29 o 
 -10   0   6    15169.33    15786.96    206.39 o 
  -8   0   6      100.69       89.01     15.43 o 
  -6   0   6     1082.67     1120.04     26.66 o 
  -4   0   6    11005.05    11056.68    101.98 o 
  -2   0   6    10783.45    10706.08     91.49 o 
   0   0   6      781.95     1007.87     16.03 o 
   2   0   6    47386.18    46952.94    544.89 o 
   4   0   6     2107.53     2260.96     24.83 o 
   6   0   6     3487.32     3579.13     43.54 o 
   8   0   6     1785.99     1817.81     97.67 o 
  10   0   6     7758.36     7671.70     93.82 o 
  12   0   6      788.12      824.77     30.22 o 
  14   0   6      972.20     1081.74     33.25 o 
  16   0   6     1781.72     1845.92     43.41 o 
 -21   1   6      626.06      457.75    153.25 o 
 -19   1   6       66.05       80.96     38.63 o 
 -17   1   6       16.34       22.43     17.37 o 
 -15   1   6      379.07      419.86     27.19 o 
 -13   1   6      879.14      912.44     29.86 o 
 -11   1   6       71.19      115.42     15.06 o 
  -9   1   6       10.18        6.83      7.91 o 
  -7   1   6     3915.18     4081.59     36.60 o 
  -5   1   6     1267.60     1327.57     17.48 o 
  -3   1   6     6089.53     6172.23     41.63 o 
  -1   1   6     7944.86     7803.27     45.56 o 
   1   1   6     2951.22     2628.44     21.77 o 
   3   1   6     7084.98     6912.88     40.07 o 
   5   1   6       27.07       43.03      5.37 o 
   7   1   6      288.67      260.75     10.20 o 
   9   1   6      731.75      791.54     17.69 o 
  11   1   6       41.59       25.96      7.58 o 
  13   1   6      225.52      262.32     26.00 o 
  15   1   6      162.34      161.15     16.08 o 
  17   1   6      460.83      505.34     23.49 o 
 -20   2   6       68.50       33.19     25.88 o 
 -18   2   6       78.44       64.92     30.61 o 
 -16   2   6       18.85       11.25     14.42 o 
 -14   2   6      118.09      133.97     19.92 o 
 -12   2   6      586.24      621.97     26.97 o 
 -10   2   6     1265.66     1307.77     22.88 o 
  -8   2   6     2941.41     3061.95     33.63 o 
  -6   2   6      427.49      481.59     12.84 o 
  -4   2   6       66.13       47.11      6.43 o 
  -2   2   6        2.74        5.78      3.55 o 
   0   2   6      271.81      296.69      6.74 o 
   2   2   6      618.28      547.38      7.10 o 
   4   2   6     2767.57     2886.38     23.08 o 
   6   2   6      227.36      209.65      5.30 o 
   8   2   6     1007.42      986.86     12.33 o 
  10   2   6        7.65        2.48      4.60 o 
  12   2   6       42.18       40.12      8.46 o 
  14   2   6        0.08       -3.27      6.04 o 
  16   2   6        1.65        0.92      7.32 o 
 -21   3   6      234.09      196.36     81.65 o 
 -19   3   6      251.99      204.96     94.96 o 
 -17   3   6      128.88       47.23     36.42 o 
 -15   3   6      109.93      139.15     17.55 o 
 -13   3   6     4213.42     4254.27     48.41 o 
 -11   3   6        9.72       16.55      9.88 o 
  -9   3   6     1081.96     1217.67     23.65 o 
  -7   3   6     2604.32     2274.72     28.98 o 
  -5   3   6      744.66      689.95     13.91 o 
  -3   3   6     3627.72     4605.01     32.90 o 
  -1   3   6     9158.23     8856.73     55.25 o 
   1   3   6     1276.33     1043.39     12.97 o 
   3   3   6       78.24       62.20      9.07 o 
   5   3   6      954.13      848.79     21.11 o 
   7   3   6       46.90       36.02      4.65 o 
   9   3   6      706.22      635.62     11.66 o 
  11   3   6      163.29      140.58      8.37 o 
  13   3   6      994.82     1043.37     18.88 o 
  15   3   6        4.54       -3.55     10.71 o 
  17   3   6      340.89       -0.45     14.65 o 
 -20   4   6      511.29      297.51    187.14 o 
 -18   4   6      704.11      179.31    166.78 o 
 -16   4   6      764.16      822.71     27.19 o 
 -14   4   6     1934.90     2081.59     42.34 o 
 -12   4   6     2850.24     2927.58     43.34 o 
 -10   4   6      189.66      296.76     27.30 o 
  -8   4   6      930.80      847.51     20.43 o 
  -6   4   6     1753.79     1718.18     30.11 o 
  -4   4   6     7553.19     7244.69     56.07 o 
  -2   4   6     1321.50     1130.57     19.26 o 
   0   4   6    11311.78    11018.97     66.97 o 
   2   4   6     7199.72     7190.62     60.95 o 
   4   4   6     4509.83     4302.83     45.64 o 
   6   4   6      703.70      768.84     19.84 o 
   8   4   6      626.05      675.18     22.52 o 
  10   4   6     1241.93     1278.33     21.54 o 
  12   4   6      688.42      802.80     13.74 o 
  14   4   6      244.80       78.08     73.88 o 
  16   4   6      786.36      902.15     54.05 o 
 -19   5   6      495.76      211.95    169.38 o 
 -17   5   6      785.90      757.81     32.66 o 
 -15   5   6     2325.73     2371.45     42.95 o 
 -13   5   6      409.31      397.71     19.88 o 
 -11   5   6     4589.24     4724.08     54.57 o 
  -9   5   6      361.36      377.43     19.78 o 
  -7   5   6      640.98      603.06     23.83 o 
  -5   5   6     5184.90     5373.54     48.46 o 
  -3   5   6     3733.96     3783.75     42.39 o 
  -1   5   6      739.79      750.13     13.41 o 
   1   5   6     4605.45     4641.54     59.36 o 
   3   5   6     8210.05     8159.05     79.17 o 
   5   5   6      142.16      144.03     14.08 o 
   7   5   6     1406.00     1443.55     32.25 o 
   9   5   6      861.33      852.57     25.30 o 
  11   5   6     1255.51     1303.79     54.32 o 
  13   5   6       77.89       -0.64     18.00 o 
  15   5   6      699.17      610.15    361.92 o 
 -18   6   6       68.08       22.22     31.09 o 
 -16   6   6      154.39       94.35     24.48 o 
 -14   6   6       48.95       48.78     15.42 o 
 -12   6   6        1.16       11.02      9.24 o 
 -10   6   6      785.11      728.02     22.57 o 
  -8   6   6       14.41       17.38      9.66 o 
  -6   6   6     1154.35     1185.20     18.95 o 
  -4   6   6     1197.89     1230.04     18.85 o 
  -2   6   6       69.43       91.13      8.57 o 
   0   6   6       17.49       19.46      5.58 o 
   2   6   6      794.81      801.12     22.45 o 
   4   6   6        5.82       13.23     11.00 o 
   6   6   6     1269.53     1299.15     31.32 o 
   8   6   6        0.09        1.85      6.40 o 
  10   6   6      356.56      202.94    143.71 o 
  12   6   6       45.03       -3.58     18.90 o 
  14   6   6        1.66        2.55     27.73 o 
 -19   7   6      252.84       11.48     38.59 o 
 -17   7   6       88.26       53.08     35.57 o 
 -15   7   6      531.49      541.69     33.82 o 
 -13   7   6      176.42      208.82     19.73 o 
 -11   7   6     1034.77     1085.78     28.27 o 
  -9   7   6      188.79      185.04     14.09 o 
  -7   7   6     1884.60     1818.63     24.60 o 
  -5   7   6     5522.99     5365.47     74.47 o 
  -3   7   6     2432.70     2331.26     27.83 o 
  -1   7   6     5999.39     6037.65     54.08 o 
   1   7   6     5487.24     5408.27     45.03 o 
   3   7   6     2716.21     2816.06     45.52 o 
   5   7   6      208.50      185.69     15.74 o 
   7   7   6      550.61      580.63     25.53 o 
   9   7   6      135.86      104.78     37.76 o 
  11   7   6       74.18       55.18     51.65 o 
  13   7   6      304.96       -2.56     21.39 o 
 -16   8   6      165.46      196.74     46.90 o 
 -14   8   6     2191.10     2216.13     53.47 o 
 -12   8   6     1299.88     1421.30     41.34 o 
 -10   8   6      370.01      301.95     25.27 o 
  -8   8   6       14.65       17.16      9.77 o 
  -6   8   6       36.84       61.79     11.93 o 
  -4   8   6      352.98      408.72     17.61 o 
  -2   8   6     1160.27     1120.41     24.89 o 
   0   8   6     2256.37     2254.78     25.71 o 
   2   8   6       44.70       40.52      4.13 o 
   4   8   6      615.38      619.59     24.86 o 
   6   8   6       46.57       44.79     16.61 o 
   8   8   6      189.50      203.65     15.01 o 
  10   8   6       93.45       43.39     50.85 o 
  12   8   6       89.17       62.63     63.29 o 
 -15   9   6       93.01       95.45     27.67 o 
 -13   9   6      292.26      242.02     60.74 o 
 -11   9   6      117.48      146.49     22.91 o 
  -9   9   6       73.56       78.14     18.36 o 
  -7   9   6      199.07      203.99     16.22 o 
  -5   9   6     2427.65     2438.24     35.13 o 
  -3   9   6      695.03      668.28     21.63 o 
  -1   9   6      486.58      526.48     16.06 o 
   1   9   6     1955.54     1906.24     26.53 o 
   3   9   6      422.17      405.84     13.66 o 
   5   9   6      159.98      159.46     17.97 o 
   7   9   6       23.34       15.88     10.21 o 
   9   9   6      117.01      121.90     38.78 o 
  11   9   6       97.51       34.94     34.02 o 
 -14  10   6        3.15       -5.30     18.51 o 
 -12  10   6        5.11       -1.43     12.82 o 
 -10  10   6      117.28      122.22     24.54 o 
  -8  10   6      564.04      577.38     23.01 o 
  -6  10   6      900.50      880.94     28.01 o 
  -4  10   6      198.81      178.27     17.87 o 
  -2  10   6       50.18       66.18     14.50 o 
   0  10   6        6.18        0.28      7.66 o 
   2  10   6       63.64       59.91      9.08 o 
   4  10   6        2.72        9.96     15.80 o 
   6  10   6        1.68       -6.83      9.44 o 
   8  10   6      183.90      198.81     36.69 o 
  10  10   6        8.11       -0.48     19.50 o 
 -13  11   6      239.98      251.70     32.72 o 
 -11  11   6      935.12     1010.30     42.54 o 
  -9  11   6      680.76      751.43     35.88 o 
  -7  11   6      347.10      416.06     26.90 o 
  -5  11   6      337.75      340.12     25.60 o 
  -3  11   6     2640.13     2709.13     41.40 o 
  -1  11   6      404.13      452.88     20.47 o 
   1  11   6     1469.48     1477.93     35.39 o 
   3  11   6     1609.78     1789.47     60.68 o 
   5  11   6      211.58      176.25     22.30 o 
   7  11   6      378.72      434.43     51.60 o 
 -10  12   6      707.37      645.56     42.43 o 
  -8  12   6      623.72      567.88     73.32 o 
  -6  12   6     1485.43     1491.03     43.13 o 
  -4  12   6     1325.88     1391.72     39.17 o 
  -2  12   6     2065.05     1988.73     39.67 o 
   0  12   6     1825.41     1869.39     42.49 o 
   2  12   6     3263.90     3458.26     91.24 o 
   4  12   6      945.30      914.66     60.96 o 
   6  12   6      814.57      925.85     59.09 o 
  -5  13   6       75.92       52.08     18.58 o 
  -3  13   6       67.46       42.96     18.02 o 
  -1  13   6       17.20      -14.14     35.04 o 
   1  13   6      404.18      394.91     54.92 o 
 -21   1   7      110.21       68.26     43.23 o 
 -19   1   7      197.81      164.55     73.50 o 
 -17   1   7       25.34       22.16     19.37 o 
 -15   1   7     1132.44     1126.21     44.70 o 
 -13   1   7      316.03      332.16     38.70 o 
 -11   1   7      939.58      980.35     29.71 o 
  -9   1   7      118.01      174.92     12.99 o 
  -7   1   7     1279.03     1214.74     20.33 o 
  -5   1   7     4619.59     4970.55     43.09 o 
  -3   1   7     6222.00     6070.10     46.12 o 
  -1   1   7     2889.05     2932.94     23.15 o 
   1   1   7      903.03      916.41     15.20 o 
   3   1   7    11699.08    12059.40     66.64 o 
   5   1   7       20.79       20.17      5.07 o 
   7   1   7     1455.83     1483.46     18.96 o 
   9   1   7     2670.45     2746.56     28.43 o 
  11   1   7     1449.86     1404.38     24.71 o 
  13   1   7      474.08      504.63     17.79 o 
  15   1   7      585.43      641.64     25.48 o 
 -20   2   7      858.41      955.71     56.18 o 
 -18   2   7      332.71       -4.29     21.95 o 
 -16   2   7       26.93       36.36     18.36 o 
 -14   2   7     1587.93     1743.92     41.60 o 
 -12   2   7      413.23      528.45     21.56 o 
 -10   2   7       37.30       68.40     11.85 o 
  -8   2   7     1876.06     1928.97     29.15 o 
  -6   2   7     7886.29     8029.77     63.38 o 
  -4   2   7    17164.17    17762.34    129.34 o 
  -2   2   7     3461.55     3430.74     27.15 o 
   0   2   7    31020.20    31050.32    241.48 o 
   2   2   7     1168.34     1179.80     10.60 o 
   4   2   7     4054.10     4280.07     34.96 o 
   6   2   7     3058.25     3157.08     24.61 o 
   8   2   7       10.99       17.05      4.78 o 
  10   2   7     3271.72     3364.94     31.81 o 
  12   2   7      841.27      920.08     17.44 o 
  14   2   7      702.08      813.59     28.66 o 
  16   2   7      425.19      477.11     30.09 o 
 -21   3   7      104.59      112.91     52.59 o 
 -19   3   7      438.28       -2.54     16.88 o 
 -17   3   7       53.46       19.08     19.54 o 
 -15   3   7      358.15      362.47     23.27 o 
 -13   3   7     1944.01     2107.99     35.09 o 
 -11   3   7       58.58       89.33     13.55 o 
  -9   3   7       98.68      108.32     11.77 o 
  -7   3   7      744.70      710.51     20.25 o 
  -5   3   7     3067.11     2756.43     30.13 o 
  -3   3   7        9.16       19.83      6.39 o 
  -1   3   7     2322.24     2042.70     17.13 o 
   1   3   7      686.78      604.92      6.70 o 
   3   3   7       40.85       35.15     11.03 o 
   5   3   7     1378.89     1233.03     23.98 o 
   7   3   7       88.76       75.66     12.63 o 
   9   3   7      518.89      522.48     11.32 o 
  11   3   7      752.35      777.71     16.24 o 
  13   3   7      160.93      160.47     33.97 o 
  15   3   7       78.46       48.74     33.73 o 
 -20   4   7       23.95       -0.71     16.02 o 
 -18   4   7       17.82        6.69     15.20 o 
 -16   4   7       58.19       16.37     15.77 o 
 -14   4   7      393.36      315.20     22.34 o 
 -12   4   7      481.51      476.49     27.83 o 
 -10   4   7      321.87      281.61     17.46 o 
  -8   4   7      355.68      363.98     17.33 o 
  -6   4   7      325.77      378.00     13.86 o 
  -4   4   7      553.28      557.27     15.49 o 
  -2   4   7      826.22      874.31     19.56 o 
   0   4   7     1388.97     1494.29     12.24 o 
   2   4   7       73.30       82.78     13.07 o 
   4   4   7      269.47      286.05     17.52 o 
   6   4   7      544.98      533.82     19.76 o 
   8   4   7       51.71       29.45     13.82 o 
  10   4   7       37.03       38.63     21.73 o 
  12   4   7        6.66       15.16     20.79 o 
  14   4   7       28.59       -0.41     17.02 o 
 -19   5   7      436.12       -1.59     22.08 o 
 -17   5   7     1981.57     1994.07     49.94 o 
 -15   5   7      758.32      807.96     27.92 o 
 -13   5   7     1454.79     1439.87     34.72 o 
 -11   5   7     2857.14     2767.21     42.23 o 
  -9   5   7      422.83      411.51     19.34 o 
  -7   5   7     2314.39     2249.71     34.14 o 
  -5   5   7     4259.23     4147.38     42.58 o 
  -3   5   7     7551.26     7771.20     65.60 o 
  -1   5   7      742.68      735.53     10.34 o 
   1   5   7     3074.95     3210.84     40.34 o 
   3   5   7     6489.43     6575.84     74.90 o 
   5   5   7      192.64      194.69     15.81 o 
   7   5   7     1953.65     2018.79     39.23 o 
   9   5   7     1375.98     1392.81     41.40 o 
  11   5   7      684.19      634.69     48.84 o 
  13   5   7      749.57      885.03     54.93 o 
  15   5   7      376.30        2.50     24.05 o 
 -18   6   7      408.12       -2.00     22.05 o 
 -16   6   7      362.76      430.57     25.35 o 
 -14   6   7      784.70      887.63     28.83 o 
 -12   6   7      294.34      379.15     28.47 o 
 -10   6   7     2166.97     2249.94     41.15 o 
  -8   6   7      432.84      496.07     27.01 o 
  -6   6   7     5061.56     4963.59     67.86 o 
  -4   6   7    11986.04    12264.81     88.92 o 
  -2   6   7     5087.32     5151.48     41.62 o 
   0   6   7     2966.55     3035.58     36.54 o 
   2   6   7    12784.65    12745.43    178.59 o 
   4   6   7      573.33      618.71     22.63 o 
   6   6   7      791.42      782.89     26.37 o 
   8   6   7      969.86     1078.25     28.29 o 
  10   6   7     1595.44     1634.93     64.69 o 
  12   6   7      482.48      450.95    294.96 o 
  14   6   7      662.40      701.44     80.10 o 
 -17   7   7      208.05      134.07     66.97 o 
 -15   7   7      101.54       90.96     18.63 o 
 -13   7   7      845.09      872.53     31.56 o 
 -11   7   7      568.42      563.99     21.40 o 
  -9   7   7      395.08      474.86     19.39 o 
  -7   7   7     1042.42      953.55     23.00 o 
  -5   7   7     5326.72     5337.96     48.84 o 
  -3   7   7     2695.27     2677.73     44.12 o 
  -1   7   7     1073.63     1084.33     19.43 o 
   1   7   7     9257.52     9317.23    123.17 o 
   3   7   7      441.26      459.67     26.31 o 
   5   7   7     3189.20     3257.80     48.46 o 
   7   7   7      705.00      764.70     25.55 o 
   9   7   7     1050.85     1076.33     67.10 o 
  11   7   7     1211.25     1271.18     66.85 o 
  13   7   7      457.24       -0.32     40.83 o 
 -16   8   7        1.47        0.58     12.17 o 
 -14   8   7       49.60       21.91     18.22 o 
 -12   8   7      223.04      218.86     27.19 o 
 -10   8   7        0.22       16.33     13.77 o 
  -8   8   7       28.81       28.08     10.70 o 
  -6   8   7        1.94       11.76     10.79 o 
  -4   8   7      192.12      188.97     13.23 o 
  -2   8   7      626.03      652.10     18.39 o 
   0   8   7        5.05        3.04      5.53 o 
   2   8   7       78.76       81.82     16.41 o 
   4   8   7       55.52       56.47     14.76 o 
   6   8   7       21.67       21.28     12.93 o 
   8   8   7      163.89      127.50     38.89 o 
  10   8   7       10.59       34.53     30.84 o 
  12   8   7       12.20       -0.20     16.19 o 
 -15   9   7      104.45      113.85     30.73 o 
 -13   9   7     1080.75     1065.05     50.39 o 
 -11   9   7      498.05      577.73     34.35 o 
  -9   9   7       58.57       83.03     21.07 o 
  -7   9   7     2303.97     2298.88     39.11 o 
  -5   9   7      396.63      393.34     21.66 o 
  -3   9   7     1261.23     1301.47     27.47 o 
  -1   9   7     1875.63     1859.74     28.13 o 
   1   9   7      963.61      947.84     32.07 o 
   3   9   7     1044.79     1092.94     42.42 o 
   5   9   7      754.57      829.99     29.54 o 
   7   9   7      728.64      704.85     39.14 o 
   9   9   7      760.33      864.65     63.99 o 
  11   9   7      685.32      694.00     77.93 o 
 -14  10   7       86.11       87.14     28.91 o 
 -12  10   7      318.14      322.00     31.35 o 
 -10  10   7       59.16       64.32     22.11 o 
  -8  10   7      678.43      645.20     26.84 o 
  -6  10   7     2511.56     2605.19     40.71 o 
  -4  10   7     3899.07     3929.95     51.17 o 
  -2  10   7     4722.94     4709.31     62.18 o 
   0  10   7     2247.83     2213.51     42.14 o 
   2  10   7     4249.61     4428.13     87.21 o 
   4  10   7     1752.39     1855.92     57.33 o 
   6  10   7       80.09       80.62     22.22 o 
   8  10   7     1223.50     1413.72     71.21 o 
 -11  11   7      549.77      626.50     38.08 o 
  -9  11   7      650.63      684.42     39.30 o 
  -7  11   7      757.01      773.26     29.43 o 
  -5  11   7     1269.70     1291.86     33.09 o 
  -3  11   7     1243.44     1330.28     30.24 o 
  -1  11   7      263.58      272.77     18.87 o 
   1  11   7     1262.59     1244.23     61.21 o 
   3  11   7      919.24      962.78     48.64 o 
   5  11   7      305.78      315.66     42.48 o 
   7  11   7      440.70      472.37     49.39 o 
  -8  12   7        0.02        2.32     10.69 o 
  -6  12   7        1.97       -5.90     12.90 o 
  -4  12   7        1.97       19.78     14.31 o 
  -2  12   7       69.38      102.43     40.78 o 
   0  12   7       31.29       56.55     32.99 o 
   2  12   7       77.60      100.78     37.72 o 
   4  12   7       37.67       43.01     48.28 o 
 -20   0   8     2813.77     2749.09    103.04 o 
 -18   0   8     2942.05     2929.30    111.71 o 
 -16   0   8     1091.51     1179.40     58.95 o 
 -14   0   8     9636.67     9275.09    152.74 o 
 -12   0   8    13704.05    14230.33    451.69 o 
 -10   0   8     2248.08     2225.85     53.51 o 
  -8   0   8    16320.43    16430.23    178.10 o 
  -6   0   8    22241.29    21479.67    213.47 o 
  -4   0   8    11459.07    11510.92    111.79 o 
  -2   0   8     2449.39     2165.76     42.15 o 
   0   0   8     6830.67     6696.85     69.19 o 
   2   0   8     1495.65     1521.52     26.62 o 
   4   0   8      541.84      624.10     14.93 o 
   6   0   8     4122.04     4176.53     52.46 o 
   8   0   8     1488.85     1498.16     35.05 o 
  10   0   8     4208.11     4189.08     53.48 o 
  12   0   8     1636.64     1568.10     34.07 o 
  14   0   8     1274.86     1265.34     39.52 o 
 -21   1   8      377.28      279.67    128.31 o 
 -19   1   8      583.57      417.72    165.67 o 
 -17   1   8      755.50      818.16     39.88 o 
 -15   1   8      220.34      206.41     25.25 o 
 -13   1   8      833.43      905.01     32.23 o 
 -11   1   8      298.28      320.95     19.49 o 
  -9   1   8       10.28        5.09      8.53 o 
  -7   1   8     3265.42     3211.41     49.63 o 
  -5   1   8     4850.68     4864.73     41.30 o 
  -3   1   8     7381.31     7633.79     54.17 o 
  -1   1   8      187.23      170.93      7.88 o 
   1   1   8     4658.43     4919.28     34.71 o 
   3   1   8     1311.32     1245.81     14.56 o 
   5   1   8       10.67        9.20      5.03 o 
   7   1   8     1342.43     1367.38     19.74 o 
   9   1   8       14.89        5.46      6.32 o 
  11   1   8      743.33      807.96     17.80 o 
  13   1   8       63.37       81.86     12.60 o 
  15   1   8        2.20        6.36     14.00 o 
 -20   2   8      344.49       55.49     59.06 o 
 -18   2   8       16.12        4.70     12.33 o 
 -16   2   8        5.91        1.29      9.87 o 
 -14   2   8      298.09      310.44     22.41 o 
 -12   2   8      551.94      524.32     23.01 o 
 -10   2   8        8.45       13.33     10.96 o 
  -8   2   8       63.44       87.57     11.52 o 
  -6   2   8       57.01       56.98      9.81 o 
  -4   2   8      156.43      163.32     10.84 o 
  -2   2   8      936.96      937.22     15.64 o 
   0   2   8       93.04       93.45      6.32 o 
   2   2   8      235.35      257.42      7.13 o 
   4   2   8      378.83      362.99      8.26 o 
   6   2   8      202.77      208.59      8.68 o 
   8   2   8       51.85       51.15      9.15 o 
  10   2   8       14.40       12.94      5.74 o 
  12   2   8      330.38      351.78     23.88 o 
  14   2   8       29.20       44.57     17.54 o 
 -19   3   8       62.57       15.17     15.70 o 
 -17   3   8      524.47      573.38     36.32 o 
 -15   3   8      164.36      122.31     23.19 o 
 -13   3   8       13.59       34.79     12.97 o 
 -11   3   8     1662.96     1713.99     36.11 o 
  -9   3   8     1018.42     1049.00     25.22 o 
  -7   3   8      528.05      564.89     17.28 o 
  -5   3   8     2623.35     2399.67     28.10 o 
  -3   3   8     5301.63     5415.32     44.06 o 
  -1   3   8       47.72       81.10      6.61 o 
   1   3   8       59.94       46.05      3.52 o 
   3   3   8     3238.68     2993.61     39.92 o 
   5   3   8      822.43      756.36     24.00 o 
   7   3   8      616.75      644.59     25.62 o 
   9   3   8      135.25      135.63     23.89 o 
  11   3   8      690.49      750.07     42.93 o 
  13   3   8       37.64       22.16     23.62 o 
 -20   4   8      812.50      792.76    224.92 o 
 -18   4   8      412.17        2.91     22.87 o 
 -16   4   8      209.13        4.50     11.71 o 
 -14   4   8      905.53      899.33     33.19 o 
 -12   4   8     1017.04     1132.56     33.14 o 
 -10   4   8      821.67      867.34     26.00 o 
  -8   4   8     1846.75     1881.88     31.02 o 
  -6   4   8     4735.04     4896.36     53.38 o 
  -4   4   8     7820.20     7797.24     82.14 o 
  -2   4   8     1367.02     1414.59     21.62 o 
   0   4   8     1684.50     1615.14     23.90 o 
   2   4   8     1725.39     1649.12     29.37 o 
   4   4   8     1313.23     1349.03     31.95 o 
   6   4   8      201.99      214.36     17.19 o 
   8   4   8     1568.61     1680.03     45.39 o 
  10   4   8     1503.45     1648.53     58.46 o 
  12   4   8      787.63      817.06     50.30 o 
  14   4   8      342.39        0.32     16.61 o 
 -19   5   8      892.48      900.37     62.02 o 
 -17   5   8      135.59      116.56     43.08 o 
 -15   5   8      496.49      486.06     29.24 o 
 -13   5   8     3798.30     3499.50     54.39 o 
 -11   5   8      476.11      485.99     23.71 o 
  -9   5   8     1269.24     1144.34     31.77 o 
  -7   5   8     6321.56     6139.40     66.87 o 
  -5   5   8     1826.08     1756.05     27.33 o 
  -3   5   8     5311.01     5295.32     53.94 o 
  -1   5   8      548.70      553.07     11.27 o 
   1   5   8     2079.29     2086.22     37.41 o 
   3   5   8      891.10      933.31     29.90 o 
   5   5   8      724.77      743.70     28.65 o 
   7   5   8      469.39      443.93     72.46 o 
   9   5   8     1154.48     1198.69     42.48 o 
  11   5   8      769.95      765.80     51.67 o 
  13   5   8      522.14      529.63     67.00 o 
 -18   6   8      140.65       37.31     33.75 o 
 -16   6   8        0.55        4.86     12.19 o 
 -14   6   8       72.74       52.49     16.85 o 
 -12   6   8      112.11      139.56     18.31 o 
 -10   6   8       63.61       68.08     15.16 o 
  -8   6   8        1.05        0.16      8.61 o 
  -6   6   8       82.35      120.89     13.06 o 
  -4   6   8      236.32      219.65     11.87 o 
  -2   6   8      414.70      395.37     14.07 o 
   0   6   8     1242.14     1226.55     33.47 o 
   2   6   8     2290.08     2295.76     40.36 o 
   4   6   8      462.79      544.76     24.21 o 
   6   6   8        1.28       10.18     12.01 o 
   8   6   8       84.25       62.03     16.15 o 
  10   6   8      302.50      177.03    173.67 o 
  12   6   8        5.07        0.00     19.76 o 
 -17   7   8      137.51       49.79     40.61 o 
 -15   7   8      255.39      306.46     26.17 o 
 -13   7   8        6.27        2.22      9.28 o 
 -11   7   8      287.02      292.58     22.13 o 
  -9   7   8      297.84      344.42     22.18 o 
  -7   7   8     2208.33     2186.99     31.15 o 
  -5   7   8     1914.71     1847.43     27.25 o 
  -3   7   8     4746.05     4709.79     41.90 o 
  -1   7   8     3100.56     3093.29     32.63 o 
   1   7   8     1017.45     1031.71     31.28 o 
   3   7   8     1903.95     1928.80     39.49 o 
   5   7   8      786.75      820.28     34.04 o 
   7   7   8      117.02      118.61     30.10 o 
   9   7   8      872.55      885.32     35.45 o 
  11   7   8      321.26      229.64    167.93 o 
 -16   8   8      724.11      638.70     42.42 o 
 -14   8   8      499.56      511.84     25.44 o 
 -12   8   8      943.78     1040.05     32.31 o 
 -10   8   8     3551.83     3566.63     52.31 o 
  -8   8   8      174.38      233.76     19.45 o 
  -6   8   8     2345.22     2307.17     35.97 o 
  -4   8   8     1138.26     1201.92     24.65 o 
  -2   8   8      210.59      225.53     11.12 o 
   0   8   8      388.27      322.43     12.09 o 
   2   8   8       56.58       59.48     16.90 o 
   4   8   8       57.33       77.11     17.56 o 
   6   8   8      215.03      199.41     25.87 o 
   8   8   8      293.93      227.17     54.02 o 
  10   8   8      459.93      361.98    249.47 o 
 -15   9   8      221.81      207.37     32.24 o 
 -13   9   8      373.12      409.40     41.71 o 
 -11   9   8      141.36      149.01     25.64 o 
  -9   9   8      465.05      503.58     28.93 o 
  -7   9   8      523.38      536.64     24.52 o 
  -5   9   8     2880.79     2903.26     46.95 o 
  -3   9   8      853.58      889.43     23.14 o 
  -1   9   8     1548.34     1472.37     38.76 o 
   1   9   8      365.52      404.14     31.41 o 
   3   9   8      995.50     1014.69     44.43 o 
   5   9   8      119.88      124.10     20.06 o 
   7   9   8        4.29        0.38     10.14 o 
   9   9   8      365.25      284.68    235.56 o 
 -12  10   8       30.13       34.77     20.63 o 
 -10  10   8       71.72       63.90     22.16 o 
  -8  10   8       73.10       67.42     16.21 o 
  -6  10   8      167.52      173.52     18.86 o 
  -4  10   8       37.83       38.50     11.76 o 
  -2  10   8       72.18       60.46     10.59 o 
   0  10   8      703.23      758.06     49.71 o 
   2  10   8      113.51      107.58     28.87 o 
   4  10   8       40.57       38.70     21.71 o 
   6  10   8       47.25       54.38     29.75 o 
 -11  11   8      337.85      290.24     32.53 o 
  -9  11   8      930.41     1062.64     45.70 o 
  -7  11   8     1572.64     1589.45     42.05 o 
  -5  11   8     2287.40     2367.68     45.15 o 
  -3  11   8      524.63      531.14     38.81 o 
  -1  11   8     1598.71     1653.88     70.39 o 
   1  11   8      896.10      935.09     59.36 o 
   3  11   8       27.98       28.99     19.65 o 
   5  11   8      809.80      929.64     59.49 o 
  -6  12   8     2214.75     2170.56     57.48 o 
  -4  12   8     1680.12     1680.26     67.55 o 
  -2  12   8     1250.13     1361.01     65.84 o 
   0  12   8      987.00     1014.02     63.19 o 
 -19   1   9       74.68       63.48     27.13 o 
 -17   1   9       14.99       -5.28     12.82 o 
 -15   1   9       18.86        3.58     11.69 o 
 -13   1   9      274.84      246.19     20.71 o 
 -11   1   9     1434.54     1593.76     36.98 o 
  -9   1   9      115.08      120.57     15.44 o 
  -7   1   9     6068.13     6295.77     58.01 o 
  -5   1   9        9.32       19.68      8.72 o 
  -3   1   9     1831.96     1816.10     22.87 o 
  -1   1   9      203.15      206.16     10.51 o 
   1   1   9     1139.26     1153.17     16.16 o 
   3   1   9        6.87       12.09      6.03 o 
   5   1   9     2036.16     2038.89     26.83 o 
   7   1   9      821.01      866.69     20.88 o 
   9   1   9      656.45      664.82     15.60 o 
  11   1   9     1230.66     1195.29     22.56 o 
  13   1   9      406.10      407.77     23.83 o 
 -20   2   9      413.99       -2.08     20.06 o 
 -18   2   9      106.03       60.55     35.74 o 
 -16   2   9      133.94      156.47     27.80 o 
 -14   2   9        8.84        8.33     12.12 o 
 -12   2   9      351.89      432.62     26.15 o 
 -10   2   9     4070.27     4273.77     49.93 o 
  -8   2   9      408.20      406.82     19.53 o 
  -6   2   9     8637.25     8852.68     68.76 o 
  -4   2   9     3390.29     3348.62     33.66 o 
  -2   2   9     1073.18     1287.69     17.12 o 
   0   2   9      547.70      561.52     11.23 o 
   2   2   9     1934.62     2101.63     20.26 o 
   4   2   9     7753.09     7741.70     59.81 o 
   6   2   9       42.61       31.09      5.75 o 
   8   2   9     4958.44     5041.43     43.94 o 
  10   2   9     1117.62     1179.41     46.41 o 
  12   2   9      386.14      415.92     25.58 o 
  14   2   9      279.71      277.46     28.28 o 
 -19   3   9        2.22        3.49     13.64 o 
 -17   3   9       82.85       40.44     22.44 o 
 -15   3   9       48.31       56.23     17.96 o 
 -13   3   9      149.89      169.99     24.77 o 
 -11   3   9     2736.56     2909.01     42.69 o 
  -9   3   9      727.76      878.59     23.70 o 
  -7   3   9      310.50      317.75     16.83 o 
  -5   3   9     5642.36     5653.40     56.07 o 
  -3   3   9       26.01       24.11      6.54 o 
  -1   3   9      166.28      154.99      7.84 o 
   1   3   9      265.87      266.06      8.16 o 
   3   3   9     2819.57     2767.07     37.32 o 
   5   3   9       72.72       73.53     13.97 o 
   7   3   9      539.62      589.24     26.08 o 
   9   3   9      869.17      865.98     33.86 o 
  11   3   9      158.25      208.71     32.87 o 
  13   3   9      191.22      160.04     26.35 o 
 -18   4   9       21.60        8.11     14.54 o 
 -16   4   9       94.83       29.13     23.64 o 
 -14   4   9      329.07      240.50     55.90 o 
 -12   4   9      724.75      693.27     26.02 o 
 -10   4   9      350.84      339.70     19.54 o 
  -8   4   9       26.58       21.79     10.95 o 
  -6   4   9      204.09      228.43     15.78 o 
  -4   4   9      249.98      210.71     11.29 o 
  -2   4   9      216.93      216.29     11.66 o 
   0   4   9       41.64       45.37      6.64 o 
   2   4   9      200.59      219.61     16.76 o 
   4   4   9      228.86      253.91     21.20 o 
   6   4   9      206.41      209.74     21.40 o 
   8   4   9       99.06       77.26     25.10 o 
  10   4   9        1.18       -4.78     22.95 o 
  12   4   9        3.41       28.69     33.15 o 
 -19   5   9      438.20      171.31    156.10 o 
 -17   5   9      317.12      269.68     98.10 o 
 -15   5   9      281.86      231.38     47.05 o 
 -13   5   9     3946.26     3650.19     80.59 o 
 -11   5   9      428.16      408.37     24.97 o 
  -9   5   9     4353.98     4110.44     61.11 o 
  -7   5   9     4559.69     4231.69     57.80 o 
  -5   5   9     1472.57     1477.80     30.05 o 
  -3   5   9     3272.61     3214.30     37.40 o 
  -1   5   9      519.60      487.40     14.84 o 
   1   5   9     1835.86     1830.64     33.78 o 
   3   5   9      114.58      116.96     17.22 o 
   5   5   9     2315.64     2376.90     43.46 o 
   7   5   9     1340.76     1441.09     36.09 o 
   9   5   9      302.99      247.43     75.12 o 
  11   5   9     1857.89     1960.12     98.50 o 
 -18   6   9      132.58       74.38     63.97 o 
 -16   6   9       10.92       15.08     16.18 o 
 -14   6   9      209.51      223.53     23.87 o 
 -12   6   9     1724.95     1842.89     42.47 o 
 -10   6   9      125.81      194.82     21.70 o 
  -8   6   9     2440.53     2595.10     44.22 o 
  -6   6   9     3513.56     3674.84     47.05 o 
  -4   6   9     1875.71     1921.14     27.27 o 
  -2   6   9     2030.85     2127.83     26.55 o 
   0   6   9     1651.49     1727.70     36.81 o 
   2   6   9      756.95      812.37     31.34 o 
   4   6   9     2524.15     2543.06     81.56 o 
   6   6   9     2270.03     2449.54     55.89 o 
   8   6   9      314.13      319.71     56.04 o 
  10   6   9     2484.60     2565.00     62.86 o 
 -17   7   9        4.11      -12.33     27.61 o 
 -15   7   9       54.34       70.13     25.52 o 
 -13   7   9      179.38      202.34     23.11 o 
 -11   7   9      476.94      599.10     28.60 o 
  -9   7   9      416.02      443.03     25.36 o 
  -7   7   9       86.41       90.97     12.69 o 
  -5   7   9     2460.07     2510.95     32.92 o 
  -3   7   9       95.32      105.38     10.83 o 
  -1   7   9      880.74      869.07     34.60 o 
   1   7   9       10.43        9.66     12.76 o 
   3   7   9     2316.00     2325.13     51.45 o 
   5   7   9      724.73      703.24     30.69 o 
   7   7   9      120.61      119.04     32.41 o 
   9   7   9     2020.41     1977.98     84.90 o 
 -16   8   9       41.92       11.19     19.64 o 
 -14   8   9        0.68        2.18     12.57 o 
 -12   8   9       21.68       23.51     17.83 o 
 -10   8   9       76.38       68.03     17.33 o 
  -8   8   9        0.34       -4.09      9.46 o 
  -6   8   9        9.57        9.53      9.97 o 
  -4   8   9       84.39       91.79     13.31 o 
  -2   8   9        0.85       -0.72      4.58 o 
   0   8   9       42.60       49.29     17.63 o 
   2   8   9      102.56       97.50     23.20 o 
   4   8   9       31.38       24.37     15.67 o 
   6   8   9       30.62       21.15     15.46 o 
   8   8   9       11.13       14.92     19.47 o 
 -13   9   9      281.27      308.58     32.28 o 
 -11   9   9      146.15      156.37     26.65 o 
  -9   9   9     2167.61     2088.70     47.56 o 
  -7   9   9       56.06       59.44     16.44 o 
  -5   9   9     1287.13     1256.83     32.68 o 
  -3   9   9      384.37      401.73     18.28 o 
  -1   9   9       53.21       38.47     25.68 o 
   1   9   9      262.66      267.67     27.33 o 
   3   9   9      257.94      287.87     32.15 o 
   5   9   9       43.81       48.73     22.99 o 
   7   9   9     1204.48     1336.59     80.21 o 
 -12  10   9      247.96      210.85     34.07 o 
 -10  10   9       22.48       12.90     16.40 o 
  -8  10   9      748.63      729.73     34.99 o 
  -6  10   9      334.83      294.36     23.72 o 
  -4  10   9     1638.26     1607.30     32.12 o 
  -2  10   9      369.37      430.69     43.79 o 
   0  10   9      815.10      801.27     76.81 o 
   2  10   9     1345.64     1380.54     45.86 o 
   4  10   9      368.64      333.02     29.83 o 
   6  10   9     1970.29     2229.15     87.03 o 
  -9  11   9      553.16      584.29     35.41 o 
  -7  11   9     1040.58     1078.49     33.72 o 
  -5  11   9     1232.34     1228.46     42.49 o 
  -3  11   9      699.11      689.96     53.14 o 
  -1  11   9      134.54      162.66     39.24 o 
   1  11   9      525.32      565.86     52.58 o 
   3  11   9      205.62      188.28     31.45 o 
 -20   0  10      318.19      333.62     59.16 o 
 -18   0  10      716.56      731.37     63.38 o 
 -16   0  10     2094.25     2007.35    106.25 o 
 -14   0  10     3140.00     3175.64     72.61 o 
 -12   0  10     8504.29     8475.93    221.11 o 
 -10   0  10    20771.79    21057.89    331.86 o 
  -8   0  10     7090.62     7085.79    133.59 o 
  -6   0  10     9376.00     9659.44    115.53 o 
  -4   0  10    13020.97    12804.68    133.68 o 
  -2   0  10     3866.32     3890.89     66.12 o 
   0   0  10     1365.71     1421.12     31.76 o 
   2   0  10     4725.65     4811.42     55.46 o 
   4   0  10     6175.25     6211.96     68.20 o 
   6   0  10     1917.17     2060.27     50.51 o 
   8   0  10     1364.35     1485.52     53.70 o 
  10   0  10     2631.83     2639.88     43.58 o 
  12   0  10      587.92      563.83     66.05 o 
 -19   1  10      747.91      737.41     91.49 o 
 -17   1  10       70.11       95.01     25.89 o 
 -15   1  10      532.58      555.94     29.75 o 
 -13   1  10     1401.08     1469.52     36.72 o 
 -11   1  10       11.81       12.04     10.99 o 
  -9   1  10     3766.25     3794.64     44.12 o 
  -7   1  10       72.20       84.82     13.94 o 
  -5   1  10     2087.41     2083.10     29.44 o 
  -3   1  10     1465.92     1394.18     22.73 o 
  -1   1  10      149.33      179.64     11.39 o 
   1   1  10     2504.53     2513.33     26.49 o 
   3   1  10     1413.09     1503.21     21.47 o 
   5   1  10     3104.46     3109.06     33.67 o 
   7   1  10      160.46      169.49     13.96 o 
   9   1  10      595.17      652.60     30.10 o 
  11   1  10      252.56      257.13     23.12 o 
 -18   2  10       60.77       46.20     20.21 o 
 -16   2  10      315.57      263.87     49.91 o 
 -14   2  10      389.65      373.80     28.11 o 
 -12   2  10      520.15      481.46     26.31 o 
 -10   2  10        1.08       -8.76     10.63 o 
  -8   2  10      303.01      322.38     19.76 o 
  -6   2  10      911.47      964.88     20.98 o 
  -4   2  10      229.76      231.04     13.14 o 
  -2   2  10      490.05      505.59     14.35 o 
   0   2  10        7.91       14.43      6.42 o 
   2   2  10      502.24      484.12     11.32 o 
   4   2  10        0.52        1.26      5.11 o 
   6   2  10       93.81       93.86      6.91 o 
   8   2  10       37.21       45.30     27.56 o 
  10   2  10       51.61       55.49     23.24 o 
  12   2  10        9.42        7.00     15.90 o 
 -19   3  10      102.83       24.66     21.29 o 
 -17   3  10        2.61        0.92      9.40 o 
 -15   3  10        5.79        5.70     12.40 o 
 -13   3  10     2437.49     2435.21     54.19 o 
 -11   3  10      146.21      175.50     20.35 o 
  -9   3  10     1899.25     2097.27     37.98 o 
  -7   3  10      948.30      980.11     25.74 o 
  -5   3  10     1550.28     1663.24     25.03 o 
  -3   3  10      147.65      136.02     10.04 o 
  -1   3  10      170.52      210.98     10.08 o 
   1   3  10     1266.70     1251.96     15.98 o 
   3   3  10      185.19      227.36     19.20 o 
   5   3  10     1061.95     1065.68     34.18 o 
   7   3  10      531.69      564.21     28.23 o 
   9   3  10       86.01       98.15     21.94 o 
  11   3  10      216.35      193.21     34.31 o 
 -18   4  10      381.33      199.71    142.18 o 
 -16   4  10      208.05       86.24     75.07 o 
 -14   4  10      765.17      882.89     36.51 o 
 -12   4  10     2355.44     2422.13     54.27 o 
 -10   4  10     2908.57     3018.56     45.03 o 
  -8   4  10      690.94      825.07     26.51 o 
  -6   4  10     2178.30     2182.65     40.31 o 
  -4   4  10     1612.39     1736.66     27.03 o 
  -2   4  10      507.30      517.68     16.41 o 
   0   4  10      420.42      437.48     11.96 o 
   2   4  10     1406.34     1473.87     31.67 o 
   4   4  10     2515.53     2508.74     41.36 o 
   6   4  10     1150.12     1176.60     33.64 o 
   8   4  10      670.06      750.60     38.23 o 
  10   4  10      631.14      641.06     57.44 o 
 -17   5  10      271.29      154.30     60.72 o 
 -15   5  10      667.42      639.52     36.66 o 
 -13   5  10      658.82      631.39     37.70 o 
 -11   5  10     4971.59     4719.24     73.71 o 
  -9   5  10     1413.54     1347.19     37.68 o 
  -7   5  10     1092.81     1009.92     31.70 o 
  -5   5  10     3537.37     3447.12     45.83 o 
  -3   5  10     2090.40     1979.61     28.63 o 
  -1   5  10      101.44      104.93      7.44 o 
   1   5  10     2065.11     2080.43     43.34 o 
   3   5  10      879.90      875.48     36.18 o 
   5   5  10     1933.05     1989.02     50.43 o 
   7   5  10      410.45      463.51     29.82 o 
   9   5  10      459.31      447.85     36.61 o 
  11   5  10      718.19      768.10     57.82 o 
 -16   6  10       47.87       28.32     20.02 o 
 -14   6  10      435.61      441.47     35.23 o 
 -12   6  10       70.36       70.50     19.51 o 
 -10   6  10        8.97       12.55     13.54 o 
  -8   6  10       85.69       58.46     18.85 o 
  -6   6  10      239.86      249.50     20.13 o 
  -4   6  10     1151.09     1078.02     23.75 o 
  -2   6  10      233.28      239.72     10.06 o 
   0   6  10     1000.54     1008.19     32.84 o 
   2   6  10        0.02        6.34     13.24 o 
   4   6  10       33.08       53.29     17.48 o 
   6   6  10      200.92      193.33     24.90 o 
   8   6  10      222.98      238.62     25.51 o 
  10   6  10       83.50       92.60     26.09 o 
 -15   7  10      257.09      318.76     38.22 o 
 -13   7  10      411.99      485.77     37.05 o 
 -11   7  10     1196.69     1362.80     51.51 o 
  -9   7  10        8.86       15.65     14.12 o 
  -7   7  10     1405.08     1442.17     30.59 o 
  -5   7  10      323.29      346.24     18.27 o 
  -3   7  10     1052.71     1026.64     20.85 o 
  -1   7  10      322.17      336.73     31.68 o 
   1   7  10     2269.23     2280.00     52.64 o 
   3   7  10     1461.07     1407.72     66.67 o 
   5   7  10     1058.18     1118.32     39.65 o 
   7   7  10     1311.93     1377.75     45.14 o 
   9   7  10      323.87      288.84     96.95 o 
 -14   8  10      669.53      695.41     32.91 o 
 -12   8  10     2588.30     2446.12     50.08 o 
 -10   8  10     1283.04     1447.46     41.11 o 
  -8   8  10     2613.57     2627.69     47.16 o 
  -6   8  10     2132.82     2143.72     33.63 o 
  -4   8  10      873.92      918.92     21.67 o 
  -2   8  10      303.35      293.70     29.79 o 
   0   8  10      103.24      154.51     23.95 o 
   2   8  10      266.83      249.72     27.04 o 
   4   8  10      408.10      477.92     37.18 o 
   6   8  10      224.45      258.95     37.37 o 
 -13   9  10      420.37      380.56     35.27 o 
 -11   9  10     1297.40     1344.85     57.27 o 
  -9   9  10      117.60      101.80     35.00 o 
  -7   9  10      393.12      425.59     24.26 o 
  -5   9  10     1156.97     1168.06     27.44 o 
  -3   9  10      657.30      699.48     49.69 o 
  -1   9  10      780.58      795.85     38.76 o 
   1   9  10      445.41      414.44     42.97 o 
   3   9  10     2105.63     2131.89     71.42 o 
   5   9  10      333.20      277.76     32.49 o 
 -10  10  10        2.80       17.68     17.54 o 
  -8  10  10      127.28       75.69     30.75 o 
  -6  10  10        1.25        7.31     13.82 o 
  -4  10  10       39.12       39.41     28.63 o 
  -2  10  10      197.47      181.91     39.10 o 
   0  10  10       11.25        2.26     12.91 o 
   2  10  10        3.13       16.81     17.67 o 
  -5  11  10      770.86      839.96     53.17 o 
  -3  11  10      818.42      896.05     60.71 o 
 -19   1  11       25.45       30.94     20.78 o 
 -17   1  11      179.81      166.97     34.47 o 
 -15   1  11       55.16       54.71     19.25 o 
 -13   1  11      476.48      569.70     27.89 o 
 -11   1  11      820.01      840.00     27.10 o 
  -9   1  11      632.59      675.78     23.03 o 
  -7   1  11      141.75      131.39     16.38 o 
  -5   1  11      433.14      422.22     17.77 o 
  -3   1  11      427.53      473.56     16.62 o 
  -1   1  11      171.18      154.97     12.36 o 
   1   1  11      607.45      591.84     40.98 o 
   3   1  11      480.56      465.15     13.60 o 
   5   1  11      368.51      375.19     16.72 o 
   7   1  11        8.18        9.43     11.59 o 
   9   1  11      249.83      225.54     25.19 o 
  11   1  11       63.64       62.92     30.41 o 
 -18   2  11      626.55      778.72     50.05 o 
 -16   2  11      370.39      460.41     33.06 o 
 -14   2  11      522.48      628.16     31.24 o 
 -12   2  11     3240.68     3412.83     56.27 o 
 -10   2  11       28.28       17.87     11.35 o 
  -8   2  11      803.09      876.90     25.05 o 
  -6   2  11      196.09      178.70     17.32 o 
  -4   2  11      104.36       98.86     12.22 o 
  -2   2  11     3636.00     3486.53     38.33 o 
   0   2  11       33.87       63.43      8.00 o 
   2   2  11     3143.94     3121.59     31.54 o 
   4   2  11     1614.03     1569.52     26.04 o 
   6   2  11     1659.77     1662.81     38.99 o 
   8   2  11      259.99      266.92     29.57 o 
  10   2  11       76.21       64.20     25.57 o 
 -17   3  11       18.34       31.22     19.55 o 
 -15   3  11       11.83       14.07     17.05 o 
 -13   3  11     1179.74     1276.53     42.29 o 
 -11   3  11      421.31      488.93     31.35 o 
  -9   3  11      129.52      156.75     17.07 o 
  -7   3  11     1255.45     1334.13     27.90 o 
  -5   3  11        6.88        4.23      7.82 o 
  -3   3  11     1061.40     1061.36     20.63 o 
  -1   3  11      306.92      349.46     11.56 o 
   1   3  11       80.82       76.59      6.18 o 
   3   3  11      957.95      959.22     30.87 o 
   5   3  11      327.39      349.95     23.87 o 
   7   3  11      264.57      274.42     23.18 o 
   9   3  11       15.74        7.59     14.63 o 
 -18   4  11        7.74        8.87     19.75 o 
 -16   4  11        6.00       14.95     18.75 o 
 -14   4  11       12.30       28.47     18.13 o 
 -12   4  11        8.72       19.45     14.26 o 
 -10   4  11       32.53       44.49     15.92 o 
  -8   4  11       36.38       43.32     16.41 o 
  -6   4  11      282.75      231.75     15.68 o 
  -4   4  11      246.01      231.20     15.70 o 
  -2   4  11       33.35       21.33      7.32 o 
   0   4  11       26.64       30.01      6.27 o 
   2   4  11       18.36       18.95     13.85 o 
   4   4  11        6.29        4.85     13.32 o 
   6   4  11        2.84        2.88     11.99 o 
   8   4  11        0.28        3.23     14.18 o 
  10   4  11        8.88        1.60     23.04 o 
 -17   5  11      306.90      327.70     44.59 o 
 -15   5  11      665.07      684.56     43.88 o 
 -13   5  11      876.00      884.81     41.18 o 
 -11   5  11     2174.65     2053.25     53.49 o 
  -9   5  11     2927.71     2821.51     52.46 o 
  -7   5  11        9.07       23.47     14.93 o 
  -5   5  11     4880.83     4599.05     55.70 o 
  -3   5  11      494.13      479.25     18.06 o 
  -1   5  11      684.70      672.39     28.85 o 
   1   5  11     1778.85     1708.75     41.25 o 
   3   5  11     1621.12     1678.10     42.51 o 
   5   5  11     1086.17     1092.28     37.42 o 
   7   5  11      179.28      200.69     27.78 o 
   9   5  11      753.06      820.03     58.84 o 
 -16   6  11      590.20      606.72     47.25 o 
 -14   6  11      296.59      327.32     34.11 o 
 -12   6  11     1097.96     1248.87     44.62 o 
 -10   6  11     1396.04     1525.37     42.87 o 
  -8   6  11       33.22       71.70     18.38 o 
  -6   6  11      101.21      123.74     18.58 o 
  -4   6  11     2137.02     2166.70     31.52 o 
  -2   6  11      162.30      150.94     20.25 o 
   0   6  11      771.58      824.67     34.33 o 
   2   6  11     2326.79     2411.89     55.17 o 
   4   6  11     2108.94     2165.56     50.45 o 
   6   6  11      357.06      388.37     33.83 o 
   8   6  11      958.01      971.64     42.25 o 
 -15   7  11       95.39      107.93     28.74 o 
 -13   7  11      463.71      524.77     43.43 o 
 -11   7  11      898.53      939.02     42.92 o 
  -9   7  11        9.21       28.70     17.96 o 
  -7   7  11      363.01      419.61     21.56 o 
  -5   7  11        8.13       13.93      9.63 o 
  -3   7  11      441.23      469.66     17.65 o 
  -1   7  11       26.38       41.38     21.26 o 
   1   7  11      116.28      144.84     25.94 o 
   3   7  11      626.88      672.64     39.83 o 
   5   7  11      176.90      198.19     28.22 o 
   7   7  11      332.68      296.53     32.56 o 
 -12   8  11        2.35      -15.41     15.41 o 
 -10   8  11       22.57       18.44     16.68 o 
  -8   8  11       55.62       33.00     16.03 o 
  -6   8  11       12.36        1.45      8.57 o 
  -4   8  11       81.91       70.85     24.56 o 
  -2   8  11       38.38       66.38     22.22 o 
   0   8  11      195.16      170.54     31.15 o 
   2   8  11        0.47       15.56     17.09 o 
   4   8  11       65.35       57.75     25.20 o 
 -11   9  11      487.39      501.78     40.40 o 
  -9   9  11      284.33      336.71     36.79 o 
  -7   9  11      394.29      385.73     25.59 o 
  -5   9  11      229.38      200.86     53.30 o 
  -3   9  11       15.19       18.96     21.30 o 
  -1   9  11      302.63      316.05     32.82 o 
   1   9  11      107.33      116.44     26.71 o 
   3   9  11       54.85       60.41     25.04 o 
  -6  10  11       46.33       33.87     27.22 o 
  -4  10  11      329.30      345.42     43.18 o 
  -2  10  11       45.77       49.20     24.16 o 
 -18   0  12      176.93      112.37     45.95 o 
 -16   0  12      495.89      641.08     46.54 o 
 -14   0  12      698.21      654.07     42.75 o 
 -12   0  12     4753.80     4796.38    137.49 o 
 -10   0  12     1740.95     1703.83     55.34 o 
  -8   0  12     4124.59     4107.78     86.81 o 
  -6   0  12     4382.55     4384.69     73.66 o 
  -4   0  12     7713.69     7643.07    101.42 o 
  -2   0  12     4690.78     4756.41     71.67 o 
   0   0  12     6864.37     6772.20     93.23 o 
   2   0  12     2920.61     3027.70     46.61 o 
   4   0  12     3451.98     3351.61     49.37 o 
   6   0  12      895.24      860.80     77.27 o 
   8   0  12     1084.95     1098.64     87.19 o 
 -17   1  12      479.15      382.99     83.09 o 
 -15   1  12      587.22      656.71     39.48 o 
 -13   1  12      165.20      104.79     39.86 o 
 -11   1  12     1829.42     1828.94     37.60 o 
  -9   1  12       48.34       46.85     14.75 o 
  -7   1  12       19.11       23.39     11.80 o 
  -5   1  12     1472.76     1448.01     27.37 o 
  -3   1  12       17.82       13.97      8.45 o 
  -1   1  12     2362.39     2212.70     29.08 o 
   1   1  12      580.96      614.55     19.26 o 
   3   1  12     1408.00     1324.67     31.73 o 
   5   1  12     1053.78     1056.61     30.99 o 
   7   1  12      201.38      172.63     40.92 o 
   9   1  12      161.45       79.08     79.71 o 
 -16   2  12       57.36       41.35     22.33 o 
 -14   2  12       15.80        5.20     12.29 o 
 -12   2  12        5.77       -2.44     10.75 o 
 -10   2  12      456.58      439.08     23.25 o 
  -8   2  12      814.68      817.90     26.28 o 
  -6   2  12     1139.48     1111.69     27.44 o 
  -4   2  12      253.71      248.65     16.41 o 
  -2   2  12        0.54        5.07      6.98 o 
   0   2  12       14.71        8.54      7.66 o 
   2   2  12      123.57       90.48     12.67 o 
   4   2  12       68.38       57.32     16.62 o 
   6   2  12       15.35        9.22     11.74 o 
   8   2  12       58.61       38.78     20.16 o 
 -17   3  12       38.39       16.34     22.69 o 
 -15   3  12      256.07       81.24     52.77 o 
 -13   3  12       11.93       -2.18     11.38 o 
 -11   3  12      907.21      916.38     36.32 o 
  -9   3  12       95.75       96.22     16.70 o 
  -7   3  12        6.74        5.07      9.45 o 
  -5   3  12      803.52      808.97     27.64 o 
  -3   3  12      695.06      704.83     20.45 o 
  -1   3  12     1038.49     1060.43     19.94 o 
   1   3  12      221.35      220.86     11.80 o 
   3   3  12     1193.53     1210.93     36.30 o 
   5   3  12      352.69      345.27     34.80 o 
   7   3  12       12.27       14.69     17.06 o 
 -16   4  12      491.54      607.87     49.45 o 
 -14   4  12      671.24      688.95     83.24 o 
 -12   4  12     1222.89     1329.69     42.91 o 
 -10   4  12      953.05     1062.26     35.76 o 
  -8   4  12      226.87      199.59     23.83 o 
  -6   4  12      611.24      687.99     25.48 o 
  -4   4  12     1153.48     1177.47     28.85 o 
  -2   4  12     2165.57     2136.42     31.20 o 
   0   4  12      568.97      611.27     75.55 o 
   2   4  12     1906.58     1963.02     44.99 o 
   4   4  12      968.98      917.91     53.06 o 
   6   4  12      336.15      289.30     64.91 o 
   8   4  12      108.11       96.99     26.59 o 
 -15   5  12      296.14      365.29     35.12 o 
 -13   5  12      745.50      741.19     39.08 o 
 -11   5  12      796.64      803.60     41.32 o 
  -9   5  12      891.47      829.01     42.53 o 
  -7   5  12      593.58      576.10     27.96 o 
  -5   5  12     1189.02     1133.03     30.28 o 
  -3   5  12     1980.17     1882.32     30.97 o 
  -1   5  12     1273.51     1249.94     42.14 o 
   1   5  12     1091.36     1160.84     36.79 o 
   3   5  12     1119.17     1113.13     43.93 o 
   5   5  12     1025.80     1030.94     43.71 o 
   7   5  12       74.17       60.94     21.42 o 
 -14   6  12       16.26       24.84     24.50 o 
 -12   6  12       18.69       17.95     22.43 o 
 -10   6  12      261.42      254.44     31.42 o 
  -8   6  12      697.34      707.61     38.04 o 
  -6   6  12      144.55      120.69     24.15 o 
  -4   6  12       14.91       10.26      8.13 o 
  -2   6  12       13.82        6.62     13.34 o 
   0   6  12       55.85       38.58     20.65 o 
   2   6  12        8.89        9.60     16.86 o 
   4   6  12      421.63      142.66     82.90 o 
   6   6  12        0.41       15.57     17.72 o 
 -13   7  12      719.23      834.04     52.13 o 
 -11   7  12      174.98      190.67     29.72 o 
  -9   7  12      378.70      422.71     38.66 o 
  -7   7  12       12.68       27.55     14.27 o 
  -5   7  12       84.91       74.22     22.37 o 
  -3   7  12      987.02      993.96     43.61 o 
  -1   7  12      436.43      370.80     76.36 o 
   1   7  12     1242.65     1275.44     49.78 o 
   3   7  12      846.88      780.30     40.26 o 
 -10   8  12      640.98      648.51     42.95 o 
  -8   8  12      146.29       95.49     27.56 o 
  -6   8  12      603.42      646.38     47.86 o 
  -4   8  12     1146.73     1138.60     47.92 o 
  -2   8  12     1601.96     1704.97     59.48 o 
   0   8  12      252.60      284.73     32.64 o 
   2   8  12      995.02     1015.78     49.16 o 
  -7   9  12       80.55       87.34     44.52 o 
  -5   9  12       59.45       66.79     26.64 o 
  -3   9  12     1018.93     1166.18     50.28 o 
  -1   9  12      318.38      294.32     39.22 o 
 -15   1  13      261.16      180.05     61.76 o 
 -13   1  13      371.21      227.33     73.73 o 
 -11   1  13      360.73      245.57     78.98 o 
  -9   1  13      326.71      334.06     27.14 o 
  -7   1  13      585.81      585.95     27.93 o 
  -5   1  13      489.95      516.89     23.19 o 
  -3   1  13      966.92      975.21     25.55 o 
  -1   1  13      759.28      762.15     20.10 o 
   1   1  13      103.54      102.86     11.23 o 
   3   1  13       13.75       14.62     14.06 o 
   5   1  13      248.84      176.31     36.46 o 
   7   1  13       51.55       24.93     36.66 o 
 -16   2  13      662.63      771.90     37.06 o 
 -14   2  13      644.79      766.79     77.16 o 
 -12   2  13      574.48      567.42     58.60 o 
 -10   2  13     1278.73     1327.74     35.72 o 
  -8   2  13       63.44       70.89     16.55 o 
  -6   2  13       45.38       64.39     14.54 o 
  -4   2  13     3279.18     3076.00     43.86 o 
  -2   2  13      547.35      602.42     20.48 o 
   0   2  13      290.22      295.53     13.73 o 
   2   2  13     1268.88     1241.00     40.61 o 
   4   2  13      171.08      148.31     24.32 o 
   6   2  13      282.56      202.86     29.53 o 
 -15   3  13        8.69       -2.28     14.02 o 
 -13   3  13        3.24        6.71     13.63 o 
 -11   3  13      171.36      121.01     23.34 o 
  -9   3  13      215.68      187.96     41.77 o 
  -7   3  13       48.78       28.91     12.66 o 
  -5   3  13      925.30      948.12     26.94 o 
  -3   3  13     1022.76      972.92     24.65 o 
  -1   3  13      102.84       72.28     18.18 o 
   1   3  13      342.65      321.77     24.67 o 
   3   3  13      134.48      138.67     23.88 o 
   5   3  13       45.37       17.99     18.98 o 
 -14   4  13       20.78        6.11     17.28 o 
 -12   4  13       21.51       11.38     14.27 o 
 -10   4  13       28.39       28.68     14.48 o 
  -8   4  13       56.34       27.84     14.67 o 
  -6   4  13      118.34       71.13     25.36 o 
  -4   4  13       25.29       16.49      9.28 o 
  -2   4  13       56.06       27.35     17.83 o 
   0   4  13       20.78       19.20     16.53 o 
   2   4  13       69.67       57.91     19.33 o 
   4   4  13       21.81       11.78     15.62 o 
 -13   5  13      200.07       87.38     39.30 o 
 -11   5  13      522.80      469.33     67.29 o 
  -9   5  13      193.06      173.14     28.42 o 
  -7   5  13     1386.29     1278.27     36.51 o 
  -5   5  13      809.94      823.22     36.94 o 
  -3   5  13      841.17      893.90     43.27 o 
  -1   5  13     2585.71     2546.94     52.98 o 
   1   5  13      187.20       59.33     48.82 o 
   3   5  13      534.70      521.15     40.82 o 
 -12   6  13      681.87      631.79     41.97 o 
 -10   6  13      146.08      143.95     24.14 o 
  -8   6  13      636.90      695.41     34.12 o 
  -6   6  13      228.34      159.89     50.34 o 
  -4   6  13      868.84      952.62     43.36 o 
  -2   6  13     1344.22     1376.66     46.60 o 
   0   6  13      827.50      861.64     38.27 o 
   2   6  13      181.84      103.11     58.08 o 
  -9   7  13      691.61      771.06     38.68 o 
  -7   7  13       74.12       77.20     26.19 o 
  -5   7  13      746.17      803.74     44.30 o 
  -3   7  13      729.62      756.04     38.83 o 
  -1   7  13      283.19      290.22     71.07 o 
   1   7  13       79.43       85.58     28.59 o 
  -6   8  13       48.14       34.77     24.01 o 
  -4   8  13       36.01       35.78     24.00 o 
 -14   0  14        7.69       11.85     29.56 o 
 -12   0  14       43.20        8.20     18.77 o 
 -10   0  14     1108.92     1008.51     47.07 o 
  -8   0  14     1216.33     1334.08     47.43 o 
  -6   0  14     1261.57     1238.65     50.78 o 
  -4   0  14     4225.61     4191.37     84.06 o 
  -2   0  14     3546.01     3364.12     70.54 o 
   0   0  14     1023.57     1032.77     39.01 o 
   2   0  14      887.66      849.24     89.07 o 
   4   0  14     1138.91     1160.65    153.31 o 
 -13   1  14       47.88       16.06     16.44 o 
 -11   1  14      326.05      253.00     81.71 o 
  -9   1  14      200.90      202.97     28.88 o 
  -7   1  14      181.41      164.96     25.81 o 
  -5   1  14       22.71       22.46     13.56 o 
  -3   1  14      762.59      719.32     23.54 o 
  -1   1  14      172.04      148.15     18.52 o 
   1   1  14        3.65        0.15     10.16 o 
   3   1  14      421.82      392.36     26.62 o 
 -14   2  14        0.04        6.07     15.05 o 
 -12   2  14        4.04        1.76     13.01 o 
 -10   2  14       31.58        9.63     12.50 o 
  -8   2  14       71.01       53.24     16.71 o 
  -6   2  14       12.96       19.45     13.04 o 
  -4   2  14        7.25        6.68      9.43 o 
  -2   2  14      230.99      202.72     16.86 o 
   0   2  14       49.22       36.20     18.04 o 
   2   2  14       17.79       26.41     17.12 o 
   4   2  14        0.78       12.00     19.55 o 
 -13   3  14        2.81       -1.42     11.09 o 
 -11   3  14       39.14        6.44     14.55 o 
  -9   3  14        3.97       -0.78      9.47 o 
  -7   3  14      285.05      183.68     58.93 o 
  -5   3  14      220.41      150.69     45.68 o 
  -3   3  14      419.27      212.38     84.91 o 
  -1   3  14      212.22      170.75     39.54 o 
   1   3  14       92.59       86.23     21.65 o 
   3   3  14       55.23       51.84     23.58 o 
 -12   4  14      298.69      291.77     44.33 o 
 -10   4  14      789.42      810.56     35.40 o 
  -8   4  14      557.83      652.38     30.81 o 
  -6   4  14      665.09      710.00     67.38 o 
  -4   4  14     1670.15     1645.59     49.53 o 
  -2   4  14     1020.65     1054.54     42.29 o 
   0   4  14      365.66        0.43     17.02 o 
   2   4  14      238.52      241.23     44.85 o 
 -11   5  14      382.02      335.20     49.16 o 
  -9   5  14      409.90      335.62     50.52 o 
  -7   5  14      317.10       91.04     61.82 o 
  -5   5  14      889.53      786.59    149.03 o 
  -3   5  14     1045.47      992.66     46.99 o 
  -1   5  14      782.05      607.16    152.00 o 
   1   5  14      204.73       89.21     46.55 o 
  -8   6  14       10.84       15.17     22.46 o 
  -6   6  14      118.17       19.46     26.42 o 
  -4   6  14      125.58       45.41     35.80 o 
  -2   6  14        0.09       -3.48     17.66 o 
 -11   1  15      530.26      465.24     62.55 o 
  -9   1  15     1145.84     1119.31     36.50 o 
  -7   1  15      377.25      335.70     77.93 o 
  -5   1  15     1342.60     1255.30     33.72 o 
  -3   1  15      544.20      526.91     26.28 o 
  -1   1  15      566.03      519.79     30.88 o 
 -10   2  15     1223.85     1329.72     44.17 o 
  -8   2  15     1610.45     1690.99     39.24 o 
  -6   2  15      635.17      667.31     69.90 o 
  -4   2  15      559.88      542.87     29.00 o 
  -2   2  15      657.52      724.53     54.43 o 
   0   2  15      223.08      185.11     25.32 o 
  -9   3  15      129.90       69.77     23.48 o 
  -7   3  15      346.83      229.76     69.97 o 
  -5   3  15        9.25        4.15     16.27 o 
  -3   3  15      436.06      221.63     94.90 o 
  -1   3  15      105.07       72.13     58.98 o 
  -6   4  15        2.19        3.91     18.09 o 
  -4   4  15        0.30       -0.96     15.37 o 
                                                 
